# Supplementary material for: Ethyl 2-amino-7,7-dimethyl-2′,5-dioxo­spiro­[5,6,7,8-tetra­hydro-4H-chromene-4,3′(2′H)-1H-indole]-3-carboxyl­ate
Source: Acta Crystallogr Sect E Struct Rep Online. 2010 Jan 9;66(Pt 2):o302. doi: 10.1107/S1600536809055809 (PMC2979861; doi:10.1107/S1600536809055809)
Supplement: Supplementary file 1 [file e-66-0o302-sup1.cif]

##############################################################################
###                                                                        ###
###        Electronic paper (Acta Crystallographica Section E)             ###
###                                                                        ###
##############################################################################
#                                                                            #
# This CIF contains the data in a paper accepted for publication in Acta     #
# Crystallographica Section E. It conforms to the requirements of Notes      #
# for Authors for Section E, and has been peer reviewed under the auspices   #
# of the IUCr Commission on Journals.                                        #
#                                                                            #
# Full details of the Crystallographic Information File format               #
# are given in the paper "The Crystallographic Information File (CIF):       #
# a New Standard Archive File for Crystallography" by S. R. Hall, F. H.      #
# Allen and I. D. Brown [Acta Cryst. (1991), A47, 655-685].                  #
#                                                                            #
# The current version of the core CIF dictionary is obtainable from          #
# ftp://ftp.iucr.org/pub/cif_core.dic. The current version number is 2.4.    #
#                                                                            #
# Software is freely available for graphical display of the structure(s) in  #
# this CIF.  For information consult the CIF home page http://www.iucr.org/  #
# cif/home.html                                                              #
#                                                                            #
# This file may be used for bona fide research purposes within the           #
# scientific community so long as proper attribution is given to the journal # 
# article from which it was obtained.                                        #
#                                                                            #
##############################################################################
                                             
data_global
_audit_creation_method     'form.cif (version 2.0)'
_journal_data_validation_number     ?
_journal_date_recd_electronic     2009-12-11
_journal_date_accepted     2009-12-30
_journal_name_full     'Acta Crystallographica, Section E'
_journal_year     2010
_journal_volume     66
_journal_issue      2
_journal_page_first     o302
_journal_page_last     o302
_journal_paper_category     QO
_journal_coeditor_code     DS2016
_publ_contact_author_name     'Song-Lei Zhu'
_publ_contact_author_address
;
Department of Chemistry, Xuzhou Medical College
Xuzhou 221004, People's Republic of China
;
_publ_contact_author_email     'songleizhu@126.com'
_publ_contact_author_fax     '86 516 83979800'
_publ_contact_author_phone     '86 516 83979800'
_publ_section_title
;\
Ethyl
2-amino-7,7-dimethyl-2',5-dioxospiro[5,6,7,8-tetrahydro-4<i>H</i>-chromene-4,\
3'(2'<i>H</i>)-1<i>H</i>-indole]-3-carboxylate
;
loop_
    _publ_author_name
    _publ_author_footnote
    _publ_author_address
    'Jing Wang' ?
;
Department of Chemistry, Xuzhou Medical College,
Xuzhou 221004, People's Republic of China
;
    'Song-Lei Zhu' ?
;
Department of Chemistry, Xuzhou Medical College,
Xuzhou 221004, People's Republic of China
;
data_I
_audit_creation_method     SHELXL-97
_chemical_name_systematic
;
Ethyl 2-amino-7,7-dimethyl-2',5-dioxospiro[5,6,7,8-
tetrahydro-4<i>H</i>-chromene-4,3'(2'<i>H</i>)-1<i>H</i>-indole]-3-carboxylate
;
_chemical_name_common     ?
_chemical_formula_moiety     'C21 H22 N2 O5'
_chemical_formula_sum     'C21 H22 N2 O5'
_chemical_formula_iupac     'C21 H22 N2 O5'
_chemical_formula_weight     382.41
_chemical_melting_point     ?
_chemical_melting_point_gt     518
_chemical_melting_point_lt     519
_symmetry_cell_setting     monoclinic
_symmetry_space_group_name_H-M     'P 21/n'
_symmetry_space_group_name_Hall     '-P 2yn'
loop_
    _symmetry_equiv_pos_as_xyz
    'x, y, z'
    '-x+1/2, y+1/2, -z+1/2'
    '-x, -y, -z'
    'x-1/2, -y-1/2, z-1/2'
_cell_length_a     8.4298(14)
_cell_length_b     11.6791(17)
_cell_length_c     19.024(3)
_cell_angle_alpha     90.00
_cell_angle_beta     99.136(4)
_cell_angle_gamma     90.00
_cell_volume     1849.2(5)
_cell_formula_units_Z     4
_cell_measurement_reflns_used     6298
_cell_measurement_theta_min     3.0
_cell_measurement_theta_max     25.3
_cell_measurement_temperature     153(2)
_exptl_crystal_description     'block'
_exptl_crystal_colour     'colorless'
_exptl_crystal_size_max     0.50
_exptl_crystal_size_mid     0.35
_exptl_crystal_size_min     0.12
_exptl_crystal_density_diffrn     1.374
_exptl_crystal_density_meas     ?
_exptl_crystal_density_method     'not measured'
_exptl_crystal_F_000     808
_exptl_absorpt_coefficient_mu     0.099
_exptl_absorpt_correction_type     multi-scan
_exptl_absorpt_process_details     '(Jacobson, 1998)'
_exptl_absorpt_correction_T_min     0.814
_exptl_absorpt_correction_T_max     0.988
_exptl_special_details
;
 ?
;
_diffrn_ambient_temperature     153(2)
_diffrn_radiation_type     MoK\a
_diffrn_radiation_wavelength     0.71070
_diffrn_radiation_source     'fine-focus sealed tube'
_diffrn_radiation_monochromator     graphite
_diffrn_measurement_device_type     'Rigaku Mercury'
_diffrn_measurement_method     \w
_diffrn_detector_area_resol_mean     7.31
_diffrn_reflns_number     17728
_diffrn_reflns_av_R_equivalents     0.0409
_diffrn_reflns_av_sigmaI/netI     0.0302
_diffrn_reflns_theta_min     3.01
_diffrn_reflns_theta_max     25.35
_diffrn_reflns_theta_full     25.35
_diffrn_measured_fraction_theta_max     0.998
_diffrn_measured_fraction_theta_full     0.998
_diffrn_reflns_limit_h_min     -10
_diffrn_reflns_limit_h_max     10
_diffrn_reflns_limit_k_min     -14
_diffrn_reflns_limit_k_max     13
_diffrn_reflns_limit_l_min     -22
_diffrn_reflns_limit_l_max     22
_diffrn_standards_number     ?
_diffrn_standards_interval_count     ?
_diffrn_standards_interval_time     ?
_diffrn_standards_decay_%     ?
_refine_special_details
;
 Refinement of F^2^ against ALL reflections.  The weighted R-factor wR and
 goodness of fit S are based on F^2^, conventional R-factors R are based
 on F, with F set to zero for negative F^2^. The threshold expression of
 F^2^ > 2sigma(F^2^) is used only for calculating R-factors(gt) etc. and is
 not relevant to the choice of reflections for refinement.  R-factors based
 on F^2^ are statistically about twice as large as those based on F, and R-
 factors based on ALL data will be even larger.
;
_reflns_number_total     3374
_reflns_number_gt     2944
_reflns_threshold_expression     I>2sigma(I)
_refine_ls_structure_factor_coef     Fsqd
_refine_ls_matrix_type     full
_refine_ls_R_factor_all     0.0595
_refine_ls_R_factor_gt     0.0489
_refine_ls_wR_factor_gt     0.1019
_refine_ls_wR_factor_ref     0.1067
_refine_ls_goodness_of_fit_ref     1.153
_refine_ls_restrained_S_all     1.153
_refine_ls_number_reflns     3374
_refine_ls_number_parameters     257
_refine_ls_number_restraints     0
_refine_ls_hydrogen_treatment     constr
_refine_ls_weighting_scheme     calc
_refine_ls_weighting_details
         'calc w=1/[\s^2^(Fo^2^)+(0.0400P)^2^+0.7570P] where P=(Fo^2^+2Fc^2^)/3'
_atom_sites_solution_hydrogens     geom
_atom_sites_solution_primary     direct
_atom_sites_solution_secondary     difmap
_refine_ls_shift/su_max     0.000
_refine_ls_shift/su_mean     0.000
_refine_diff_density_max     0.197
_refine_diff_density_min     -0.233
_refine_ls_extinction_method     none
_refine_ls_extinction_coef     ?
loop_
    _atom_type_symbol
    _atom_type_description
    _atom_type_scat_dispersion_real
    _atom_type_scat_dispersion_imag
    _atom_type_scat_source
    'C' 'C' 0.0033 0.0016
                         'International Tables Vol C Tables 4.2.6.8 and 6.1.1.4'
    'H' 'H' 0.0000 0.0000
                         'International Tables Vol C Tables 4.2.6.8 and 6.1.1.4'
    'N' 'N' 0.0061 0.0033
                         'International Tables Vol C Tables 4.2.6.8 and 6.1.1.4'
    'O' 'O' 0.0106 0.0060
                         'International Tables Vol C Tables 4.2.6.8 and 6.1.1.4'
_computing_data_collection     'CrystalClear (Rigaku/MSC, 2001)'
_computing_cell_refinement     'CrystalClear (Rigaku/MSC, 2001)'
_computing_data_reduction     'CrystalStructure (Rigaku/MSC, 2004)'
_computing_structure_solution     'SHELXS97 (Sheldrick, 2008)'
_computing_structure_refinement     'SHELXL97 (Sheldrick, 2008)'
_computing_molecular_graphics
                              'ORTEPII (Johnson, 1976)  and PLATON (Spek, 2009)'
_computing_publication_material
                            'SHELXL97 (Sheldrick, 2008) and PLATON (Spek, 2009)'
loop_
    _atom_site_type_symbol
    _atom_site_label
    _atom_site_fract_x
    _atom_site_fract_y
    _atom_site_fract_z
    _atom_site_U_iso_or_equiv
    _atom_site_adp_type
    _atom_site_calc_flag
    _atom_site_refinement_flags
    _atom_site_occupancy
    _atom_site_disorder_assembly
    _atom_site_disorder_group
    O O1 0.58254(15) 0.33374(11) 0.25244(6) 0.0258(3) Uani d . 1 . .
    O O2 0.34545(16) 0.04523(12) 0.09660(7) 0.0315(3) Uani d . 1 . .
    O O3 0.76243(15) 0.05137(11) 0.13053(7) 0.0271(3) Uani d . 1 . .
    O O4 0.93311(15) 0.42547(11) 0.12924(7) 0.0276(3) Uani d . 1 . .
    O O5 0.84779(15) 0.28028(12) 0.05510(7) 0.0290(3) Uani d . 1 . .
    N N1 0.7795(2) 0.45339(14) 0.23971(9) 0.0323(4) Uani d . 1 . .
    H H1A 0.8561 0.4825 0.2187 0.039 Uiso calc R 1 . .
    H H1B 0.7603 0.4822 0.2803 0.039 Uiso calc R 1 . .
    N N2 0.62096(18) 0.09772(13) 0.02113(8) 0.0220(3) Uani d . 1 . .
    H H2 0.6506 0.0396 -0.0032 0.026 Uiso calc R 1 . .
    C C1 0.4876(2) 0.24020(15) 0.23304(9) 0.0213(4) Uani d . 1 . .
    C C2 0.4815(2) 0.18729(15) 0.17020(9) 0.0200(4) Uani d . 1 . .
    C C3 0.5860(2) 0.22220(15) 0.11542(9) 0.0200(4) Uani d . 1 . .
    C C4 0.7072(2) 0.31183(15) 0.14793(9) 0.0209(4) Uani d . 1 . .
    C C5 0.6927(2) 0.36589(16) 0.21015(9) 0.0229(4) Uani d . 1 . .
    C C6 0.3686(2) 0.09070(16) 0.15531(10) 0.0226(4) Uani d . 1 . .
    C C7 0.2872(2) 0.04575(16) 0.21471(10) 0.0255(4) Uani d . 1 . .
    H H7A 0.3577 -0.0125 0.2415 0.031 Uiso calc R 1 . .
    H H7B 0.1864 0.0070 0.1936 0.031 Uiso calc R 1 . .
    C C8 0.2471(2) 0.13669(16) 0.26702(9) 0.0231(4) Uani d . 1 . .
    C C9 0.3984(2) 0.20711(17) 0.29162(10) 0.0256(4) Uani d . 1 . .
    H H9A 0.3679 0.2775 0.3152 0.031 Uiso calc R 1 . .
    H H9B 0.4710 0.1624 0.3275 0.031 Uiso calc R 1 . .
    C C10 0.1122(2) 0.21397(18) 0.23047(11) 0.0316(5) Uani d . 1 . .
    H H10A 0.1494 0.2558 0.1915 0.047 Uiso calc R 1 . .
    H H10B 0.0818 0.2686 0.2651 0.047 Uiso calc R 1 . .
    H H10C 0.0189 0.1670 0.2114 0.047 Uiso calc R 1 . .
    C C11 0.1937(2) 0.07742(18) 0.33125(10) 0.0309(5) Uani d . 1 . .
    H H11A 0.0951 0.0339 0.3155 0.046 Uiso calc R 1 . .
    H H11B 0.1734 0.1352 0.3661 0.046 Uiso calc R 1 . .
    H H11C 0.2784 0.0253 0.3532 0.046 Uiso calc R 1 . .
    C C12 0.6698(2) 0.11300(15) 0.09176(9) 0.0213(4) Uani d . 1 . .
    C C13 0.5176(2) 0.18514(15) -0.00876(9) 0.0215(4) Uani d . 1 . .
    C C14 0.4506(2) 0.20069(17) -0.07895(10) 0.0279(5) Uani d . 1 . .
    H H14 0.4678 0.1471 -0.1145 0.033 Uiso calc R 1 . .
    C C15 0.3570(2) 0.29760(18) -0.09573(11) 0.0324(5) Uani d . 1 . .
    H H15 0.3084 0.3103 -0.1437 0.039 Uiso calc R 1 . .
    C C16 0.3332(2) 0.37610(18) -0.04389(11) 0.0319(5) Uani d . 1 . .
    H H16 0.2705 0.4427 -0.0567 0.038 Uiso calc R 1 . .
    C C17 0.4006(2) 0.35815(16) 0.02711(10) 0.0261(4) Uani d . 1 . .
    H H17 0.3839 0.4116 0.0629 0.031 Uiso calc R 1 . .
    C C18 0.4919(2) 0.26158(15) 0.04424(9) 0.0206(4) Uani d . 1 . .
    C C19 0.8378(2) 0.34677(16) 0.11166(9) 0.0226(4) Uani d . 1 . .
    C C20 0.9853(2) 0.29242(19) 0.01860(11) 0.0353(5) Uani d . 1 . .
    H H20A 1.0827 0.3117 0.0529 0.042 Uiso calc R 1 . .
    H H20B 0.9661 0.3540 -0.0175 0.042 Uiso calc R 1 . .
    C C21 1.0062(3) 0.1792(2) -0.01643(12) 0.0434(6) Uani d . 1 . .
    H H21A 1.0244 0.1191 0.0199 0.065 Uiso calc R 1 . .
    H H21B 1.0986 0.1833 -0.0417 0.065 Uiso calc R 1 . .
    H H21C 0.9091 0.1615 -0.0503 0.065 Uiso calc R 1 . .
loop_
    _atom_site_aniso_label
    _atom_site_aniso_U_11
    _atom_site_aniso_U_22
    _atom_site_aniso_U_33
    _atom_site_aniso_U_12
    _atom_site_aniso_U_13
    _atom_site_aniso_U_23
    O1 0.0258(7) 0.0279(7) 0.0249(7) -0.0071(6) 0.0076(5) -0.0071(6)
    O2 0.0358(8) 0.0318(8) 0.0291(8) -0.0101(6) 0.0120(6) -0.0115(6)
    O3 0.0269(7) 0.0275(7) 0.0271(7) 0.0066(6) 0.0047(6) 0.0049(6)
    O4 0.0237(7) 0.0265(7) 0.0321(7) -0.0066(6) 0.0031(6) 0.0005(6)
    O5 0.0266(7) 0.0351(8) 0.0275(7) -0.0099(6) 0.0117(6) -0.0045(6)
    N1 0.0331(10) 0.0342(10) 0.0308(9) -0.0124(8) 0.0087(7) -0.0130(8)
    N2 0.0249(8) 0.0209(8) 0.0213(8) -0.0001(7) 0.0074(6) -0.0028(6)
    C1 0.0190(9) 0.0216(10) 0.0230(9) -0.0001(7) 0.0024(7) -0.0002(8)
    C2 0.0192(9) 0.0202(10) 0.0212(9) 0.0000(7) 0.0049(7) 0.0006(7)
    C3 0.0193(9) 0.0198(9) 0.0211(9) -0.0006(7) 0.0040(7) -0.0015(7)
    C4 0.0197(9) 0.0204(10) 0.0223(9) -0.0003(7) 0.0020(7) 0.0006(7)
    C5 0.0202(9) 0.0247(10) 0.0235(10) -0.0015(8) 0.0024(8) -0.0001(8)
    C6 0.0214(9) 0.0205(10) 0.0266(10) 0.0026(8) 0.0061(8) -0.0024(8)
    C7 0.0255(10) 0.0232(10) 0.0291(10) -0.0012(8) 0.0082(8) 0.0007(8)
    C8 0.0212(9) 0.0241(10) 0.0253(10) 0.0019(8) 0.0072(8) 0.0026(8)
    C9 0.0261(10) 0.0285(11) 0.0229(10) 0.0035(8) 0.0066(8) 0.0001(8)
    C10 0.0237(10) 0.0332(12) 0.0383(12) 0.0061(9) 0.0062(9) 0.0047(9)
    C11 0.0317(11) 0.0330(12) 0.0308(11) 0.0012(9) 0.0134(9) 0.0045(9)
    C12 0.0207(9) 0.0203(10) 0.0242(10) -0.0039(8) 0.0073(8) 0.0009(8)
    C13 0.0189(9) 0.0239(10) 0.0220(9) -0.0050(8) 0.0047(7) 0.0005(8)
    C14 0.0280(10) 0.0342(11) 0.0218(10) -0.0088(9) 0.0051(8) 0.0005(8)
    C15 0.0267(11) 0.0413(13) 0.0270(11) -0.0059(9) -0.0021(8) 0.0092(9)
    C16 0.0238(10) 0.0308(11) 0.0391(12) 0.0014(9) -0.0005(9) 0.0122(9)
    C17 0.0212(10) 0.0239(10) 0.0333(11) -0.0017(8) 0.0045(8) 0.0001(8)
    C18 0.0175(9) 0.0209(10) 0.0235(9) -0.0042(7) 0.0039(7) 0.0006(7)
    C19 0.0212(9) 0.0235(10) 0.0219(9) -0.0001(8) -0.0003(7) 0.0032(8)
    C20 0.0305(11) 0.0459(13) 0.0333(11) -0.0100(10) 0.0167(9) -0.0016(10)
    C21 0.0393(13) 0.0514(15) 0.0449(13) -0.0047(11) 0.0229(11) -0.0058(11)
_geom_special_details
;
 All esds (except the esd in the dihedral angle between two l.s. planes)
 are estimated using the full covariance matrix.  The cell esds are taken
 into account individually in the estimation of esds in distances, angles
 and torsion angles; correlations between esds in cell parameters are only
 used when they are defined by crystal symmetry.  An approximate (isotropic)
 treatment of cell esds is used for estimating esds involving l.s. planes.
;
loop_
    _geom_bond_atom_site_label_1
    _geom_bond_atom_site_label_2
    _geom_bond_site_symmetry_2
    _geom_bond_distance
    _geom_bond_publ_flag
    O1 C1 . 1.370(2) ?
    O1 C5 . 1.374(2) ?
    O2 C6 . 1.224(2) ?
    O3 C12 . 1.220(2) ?
    O4 C19 . 1.232(2) ?
    O5 C19 . 1.340(2) ?
    O5 C20 . 1.450(2) ?
    N1 C5 . 1.328(2) ?
    N1 H1A . 0.8800 ?
    N1 H1B . 0.8800 ?
    N2 C12 . 1.353(2) ?
    N2 C13 . 1.403(2) ?
    N2 H2 . 0.8800 ?
    C1 C2 . 1.339(2) ?
    C1 C9 . 1.491(3) ?
    C2 C6 . 1.474(3) ?
    C2 C3 . 1.523(2) ?
    C3 C4 . 1.524(2) ?
    C3 C18 . 1.528(2) ?
    C3 C12 . 1.559(3) ?
    C4 C5 . 1.364(3) ?
    C4 C19 . 1.448(3) ?
    C6 C7 . 1.507(3) ?
    C7 C8 . 1.530(3) ?
    C7 H7A . 0.9900 ?
    C7 H7B . 0.9900 ?
    C8 C9 . 1.527(3) ?
    C8 C10 . 1.530(3) ?
    C8 C11 . 1.533(3) ?
    C9 H9A . 0.9900 ?
    C9 H9B . 0.9900 ?
    C10 H10A . 0.9800 ?
    C10 H10B . 0.9800 ?
    C10 H10C . 0.9800 ?
    C11 H11A . 0.9800 ?
    C11 H11B . 0.9800 ?
    C11 H11C . 0.9800 ?
    C13 C14 . 1.377(3) ?
    C13 C18 . 1.389(3) ?
    C14 C15 . 1.387(3) ?
    C14 H14 . 0.9500 ?
    C15 C16 . 1.384(3) ?
    C15 H15 . 0.9500 ?
    C16 C17 . 1.396(3) ?
    C16 H16 . 0.9500 ?
    C17 C18 . 1.375(3) ?
    C17 H17 . 0.9500 ?
    C20 C21 . 1.503(3) ?
    C20 H20A . 0.9900 ?
    C20 H20B . 0.9900 ?
    C21 H21A . 0.9800 ?
    C21 H21B . 0.9800 ?
    C21 H21C . 0.9800 ?
loop_
    _geom_angle_atom_site_label_1
    _geom_angle_atom_site_label_2
    _geom_angle_atom_site_label_3
    _geom_angle_site_symmetry_1
    _geom_angle_site_symmetry_3
    _geom_angle
    _geom_angle_publ_flag
    C1 O1 C5 . . 118.72(14) ?
    C19 O5 C20 . . 119.01(15) ?
    C5 N1 H1A . . 120.0 ?
    C5 N1 H1B . . 120.0 ?
    H1A N1 H1B . . 120.0 ?
    C12 N2 C13 . . 112.20(15) ?
    C12 N2 H2 . . 123.9 ?
    C13 N2 H2 . . 123.9 ?
    C2 C1 O1 . . 123.13(16) ?
    C2 C1 C9 . . 126.52(17) ?
    O1 C1 C9 . . 110.34(15) ?
    C1 C2 C6 . . 117.18(16) ?
    C1 C2 C3 . . 122.87(16) ?
    C6 C2 C3 . . 119.95(15) ?
    C2 C3 C4 . . 109.24(14) ?
    C2 C3 C18 . . 114.32(14) ?
    C4 C3 C18 . . 111.93(14) ?
    C2 C3 C12 . . 108.45(14) ?
    C4 C3 C12 . . 111.94(14) ?
    C18 C3 C12 . . 100.71(14) ?
    C5 C4 C19 . . 117.57(16) ?
    C5 C4 C3 . . 121.57(16) ?
    C19 C4 C3 . . 120.78(15) ?
    N1 C5 C4 . . 127.17(17) ?
    N1 C5 O1 . . 109.90(15) ?
    C4 C5 O1 . . 122.93(16) ?
    O2 C6 C2 . . 120.78(16) ?
    O2 C6 C7 . . 120.50(17) ?
    C2 C6 C7 . . 118.66(16) ?
    C6 C7 C8 . . 114.84(16) ?
    C6 C7 H7A . . 108.6 ?
    C8 C7 H7A . . 108.6 ?
    C6 C7 H7B . . 108.6 ?
    C8 C7 H7B . . 108.6 ?
    H7A C7 H7B . . 107.5 ?
    C9 C8 C7 . . 108.25(15) ?
    C9 C8 C10 . . 110.24(16) ?
    C7 C8 C10 . . 109.82(16) ?
    C9 C8 C11 . . 109.61(15) ?
    C7 C8 C11 . . 109.16(15) ?
    C10 C8 C11 . . 109.72(15) ?
    C1 C9 C8 . . 113.97(15) ?
    C1 C9 H9A . . 108.8 ?
    C8 C9 H9A . . 108.8 ?
    C1 C9 H9B . . 108.8 ?
    C8 C9 H9B . . 108.8 ?
    H9A C9 H9B . . 107.7 ?
    C8 C10 H10A . . 109.5 ?
    C8 C10 H10B . . 109.5 ?
    H10A C10 H10B . . 109.5 ?
    C8 C10 H10C . . 109.5 ?
    H10A C10 H10C . . 109.5 ?
    H10B C10 H10C . . 109.5 ?
    C8 C11 H11A . . 109.5 ?
    C8 C11 H11B . . 109.5 ?
    H11A C11 H11B . . 109.5 ?
    C8 C11 H11C . . 109.5 ?
    H11A C11 H11C . . 109.5 ?
    H11B C11 H11C . . 109.5 ?
    O3 C12 N2 . . 125.94(17) ?
    O3 C12 C3 . . 125.73(16) ?
    N2 C12 C3 . . 108.32(15) ?
    C14 C13 C18 . . 122.13(18) ?
    C14 C13 N2 . . 128.45(17) ?
    C18 C13 N2 . . 109.39(15) ?
    C13 C14 C15 . . 117.47(18) ?
    C13 C14 H14 . . 121.3 ?
    C15 C14 H14 . . 121.3 ?
    C16 C15 C14 . . 121.19(18) ?
    C16 C15 H15 . . 119.4 ?
    C14 C15 H15 . . 119.4 ?
    C15 C16 C17 . . 120.47(19) ?
    C15 C16 H16 . . 119.8 ?
    C17 C16 H16 . . 119.8 ?
    C18 C17 C16 . . 118.64(18) ?
    C18 C17 H17 . . 120.7 ?
    C16 C17 H17 . . 120.7 ?
    C17 C18 C13 . . 120.07(17) ?
    C17 C18 C3 . . 130.49(17) ?
    C13 C18 C3 . . 109.33(15) ?
    O4 C19 O5 . . 121.92(17) ?
    O4 C19 C4 . . 126.41(17) ?
    O5 C19 C4 . . 111.66(15) ?
    O5 C20 C21 . . 106.56(16) ?
    O5 C20 H20A . . 110.4 ?
    C21 C20 H20A . . 110.4 ?
    O5 C20 H20B . . 110.4 ?
    C21 C20 H20B . . 110.4 ?
    H20A C20 H20B . . 108.6 ?
    C20 C21 H21A . . 109.5 ?
    C20 C21 H21B . . 109.5 ?
    H21A C21 H21B . . 109.5 ?
    C20 C21 H21C . . 109.5 ?
    H21A C21 H21C . . 109.5 ?
    H21B C21 H21C . . 109.5 ?
loop_
    _geom_torsion_atom_site_label_1
    _geom_torsion_atom_site_label_2
    _geom_torsion_atom_site_label_3
    _geom_torsion_atom_site_label_4
    _geom_torsion_site_symmetry_1
    _geom_torsion_site_symmetry_2
    _geom_torsion_site_symmetry_3
    _geom_torsion_site_symmetry_4
    _geom_torsion
    _geom_torsion_publ_flag
    C5 O1 C1 C2 . . . . -9.1(3) ?
    C5 O1 C1 C9 . . . . 169.84(15) ?
    O1 C1 C2 C6 . . . . -177.43(15) ?
    C9 C1 C2 C6 . . . . 3.8(3) ?
    O1 C1 C2 C3 . . . . 3.2(3) ?
    C9 C1 C2 C3 . . . . -175.58(17) ?
    C1 C2 C3 C4 . . . . 7.4(2) ?
    C6 C2 C3 C4 . . . . -171.98(15) ?
    C1 C2 C3 C18 . . . . -118.89(19) ?
    C6 C2 C3 C18 . . . . 61.7(2) ?
    C1 C2 C3 C12 . . . . 129.65(18) ?
    C6 C2 C3 C12 . . . . -49.7(2) ?
    C2 C3 C4 C5 . . . . -13.0(2) ?
    C18 C3 C4 C5 . . . . 114.60(19) ?
    C12 C3 C4 C5 . . . . -133.18(18) ?
    C2 C3 C4 C19 . . . . 170.14(16) ?
    C18 C3 C4 C19 . . . . -62.2(2) ?
    C12 C3 C4 C19 . . . . 50.0(2) ?
    C19 C4 C5 N1 . . . . 4.7(3) ?
    C3 C4 C5 N1 . . . . -172.18(17) ?
    C19 C4 C5 O1 . . . . -174.29(16) ?
    C3 C4 C5 O1 . . . . 8.8(3) ?
    C1 O1 C5 N1 . . . . -176.23(15) ?
    C1 O1 C5 C4 . . . . 2.9(3) ?
    C1 C2 C6 O2 . . . . 173.11(17) ?
    C3 C2 C6 O2 . . . . -7.5(3) ?
    C1 C2 C6 C7 . . . . -9.4(2) ?
    C3 C2 C6 C7 . . . . 170.05(16) ?
    O2 C6 C7 C8 . . . . -147.85(17) ?
    C2 C6 C7 C8 . . . . 34.6(2) ?
    C6 C7 C8 C9 . . . . -50.6(2) ?
    C6 C7 C8 C10 . . . . 69.8(2) ?
    C6 C7 C8 C11 . . . . -169.86(16) ?
    C2 C1 C9 C8 . . . . -23.1(3) ?
    O1 C1 C9 C8 . . . . 158.03(15) ?
    C7 C8 C9 C1 . . . . 44.1(2) ?
    C10 C8 C9 C1 . . . . -76.1(2) ?
    C11 C8 C9 C1 . . . . 163.06(16) ?
    C13 N2 C12 O3 . . . . -178.32(17) ?
    C13 N2 C12 C3 . . . . 2.29(19) ?
    C2 C3 C12 O3 . . . . -61.1(2) ?
    C4 C3 C12 O3 . . . . 59.5(2) ?
    C18 C3 C12 O3 . . . . 178.58(17) ?
    C2 C3 C12 N2 . . . . 118.30(15) ?
    C4 C3 C12 N2 . . . . -121.10(16) ?
    C18 C3 C12 N2 . . . . -2.03(17) ?
    C12 N2 C13 C14 . . . . 176.80(18) ?
    C12 N2 C13 C18 . . . . -1.6(2) ?
    C18 C13 C14 C15 . . . . 1.0(3) ?
    N2 C13 C14 C15 . . . . -177.16(17) ?
    C13 C14 C15 C16 . . . . 0.6(3) ?
    C14 C15 C16 C17 . . . . -1.3(3) ?
    C15 C16 C17 C18 . . . . 0.5(3) ?
    C16 C17 C18 C13 . . . . 1.1(3) ?
    C16 C17 C18 C3 . . . . 176.77(18) ?
    C14 C13 C18 C17 . . . . -1.8(3) ?
    N2 C13 C18 C17 . . . . 176.64(16) ?
    C14 C13 C18 C3 . . . . -178.38(16) ?
    N2 C13 C18 C3 . . . . 0.1(2) ?
    C2 C3 C18 C17 . . . . 69.0(2) ?
    C4 C3 C18 C17 . . . . -55.8(2) ?
    C12 C3 C18 C17 . . . . -174.93(18) ?
    C2 C3 C18 C13 . . . . -114.90(17) ?
    C4 C3 C18 C13 . . . . 120.22(16) ?
    C12 C3 C18 C13 . . . . 1.13(18) ?
    C20 O5 C19 O4 . . . . 7.4(3) ?
    C20 O5 C19 C4 . . . . -171.23(16) ?
    C5 C4 C19 O4 . . . . -4.3(3) ?
    C3 C4 C19 O4 . . . . 172.61(17) ?
    C5 C4 C19 O5 . . . . 174.22(16) ?
    C3 C4 C19 O5 . . . . -8.8(2) ?
    C19 O5 C20 C21 . . . . 154.05(17) ?
loop_
    _geom_hbond_atom_site_label_D
    _geom_hbond_atom_site_label_H
    _geom_hbond_atom_site_label_A
    _geom_hbond_site_symmetry_A
    _geom_hbond_distance_DH
    _geom_hbond_distance_HA
    _geom_hbond_distance_DA
    _geom_hbond_angle_DHA
    N1 H1A O4 . 0.88 2.03 2.658(2) 127.6
    N1 H1B O3 2_655 0.88 1.92 2.794(2) 174.8
    N2 H2 O2 3_655 0.88 2.04 2.8435(19) 151.5
    C16 H16 O4 3_665 0.95 2.54 3.448(2) 159.2
