# Supplementary material for: Ethyl 2-amino-7,7-dimethyl-2′,5-dioxo­spiro­[5,6,7,8-tetra­hydro-4H-chromene-4,3′(2′H)-1H-indole]-3-carboxyl­ate
Source: Acta Crystallogr Sect E Struct Rep Online. 2010 Jan 9;66(Pt 2):o302. doi: 10.1107/S1600536809055809 (PMC2979861; doi:10.1107/S1600536809055809)
Supplement: Supplementary file 2 [file e-66-0o302-Isup2.hkl]

# 
# h,k,l, Fc-squared, Fo-squared, sigma(Fo-squared) and status flag 
# 
data_I
_shelx_title '  _060606d' 
_shelx_refln_list_code          4 
_shelx_F_calc_maximum      198.88 
_exptl_crystal_F_000       808.00 
_reflns_d_resolution_high  0.8300 
 
loop_ 
 _symmetry_equiv_pos_as_xyz 
 'x, y, z' 
 '-x+1/2, y+1/2, -z+1/2' 
 '-x, -y, -z' 
 'x-1/2, -y-1/2, z-1/2' 
 
_cell_length_a     8.4298 
_cell_length_b    11.6791 
_cell_length_c    19.0245 
_cell_angle_alpha  90.000 
_cell_angle_beta   99.136 
_cell_angle_gamma  90.000 
 
_shelx_F_squared_multiplier     1.000 
 
loop_ 
 _refln_index_h 
 _refln_index_k 
 _refln_index_l 
 _refln_F_squared_calc 
 _refln_F_squared_meas 
 _refln_F_squared_sigma 
 _refln_observed_status 
   2   0   0       19.60       20.15      4.52 o 
   4   0   0       68.58       57.10      5.27 o 
   6   0   0      513.59      541.34     16.19 o 
   8   0   0      323.74      317.35     39.22 o 
  10   0   0      119.07      161.43     34.54 o 
   1   1   0     4295.00     3826.43     18.60 o 
   2   1   0     1780.26     1877.31     11.89 o 
   3   1   0      318.73      263.30      5.77 o 
   4   1   0        4.02        7.06      2.22 o 
   5   1   0       12.85       10.48      2.51 o 
   6   1   0        8.70       19.22      3.04 o 
   7   1   0      195.33      203.75     10.99 o 
   8   1   0      933.66      948.73     24.61 o 
   9   1   0       21.04       29.88      6.05 o 
  10   1   0       73.74       59.44     19.65 o 
   0   2   0    16062.00    15050.55     80.06 o 
   1   2   0     7383.72     6697.22     43.78 o 
   2   2   0    23501.03    22740.49     62.57 o 
   3   2   0       23.57       23.73      4.47 o 
   4   2   0        0.64        7.32      2.37 o 
   5   2   0      693.57      658.07     11.95 o 
   6   2   0      647.39      663.90     12.80 o 
   7   2   0      182.60      171.06     10.01 o 
   8   2   0      241.64      214.70     15.27 o 
   9   2   0       28.02       11.82      5.32 o 
   1   3   0        1.71       13.34      2.55 o 
   2   3   0      266.05      287.04      7.65 o 
   3   3   0     3072.31     3192.74     24.46 o 
   4   3   0       48.38       49.31      4.96 o 
   5   3   0       40.70       37.41      4.10 o 
   6   3   0       15.37       11.35      2.42 o 
   7   3   0      425.48      425.36     13.36 o 
   8   3   0      498.41      508.76     22.65 o 
   9   3   0       69.00       74.93      9.88 o 
   0   4   0       98.00      105.37      6.99 o 
   1   4   0      103.97      100.22      4.65 o 
   2   4   0      957.01      988.30     18.30 o 
   3   4   0       52.60       59.64     15.86 o 
   4   4   0      463.05      482.83     10.13 o 
   5   4   0      147.27      151.07      6.71 o 
   6   4   0       10.76        5.48      3.05 o 
   7   4   0       25.24       17.97      4.45 o 
   8   4   0      280.15      315.21     14.67 o 
   9   4   0       43.28       36.10     12.89 o 
   1   5   0      230.57      254.54      6.71 o 
   2   5   0     1359.89     1421.45     17.34 o 
   3   5   0      552.23      603.09     10.63 o 
   4   5   0      160.37      161.69      7.05 o 
   5   5   0      601.99      639.68     12.64 o 
   6   5   0      622.88      611.43     14.80 o 
   7   5   0        0.05       -2.03      4.98 o 
   8   5   0       16.09       21.60      5.08 o 
   9   5   0        8.39       15.66      5.83 o 
   0   6   0      130.00      122.97     10.06 o 
   1   6   0     2003.07     2022.77     20.31 o 
   2   6   0       69.89       55.23      4.31 o 
   3   6   0      957.65     1002.29     14.83 o 
   4   6   0      221.78      227.83      7.86 o 
   5   6   0      316.21      301.13      9.87 o 
   6   6   0       10.56       16.08      3.67 o 
   7   6   0      103.61       94.58     11.54 o 
   8   6   0       22.61       29.09      6.56 o 
   9   6   0       17.70       11.78      9.44 o 
   1   7   0     3323.86     3604.77     33.08 o 
   2   7   0      367.56      387.38      9.32 o 
   3   7   0        5.55       10.39      2.61 o 
   4   7   0      572.76      587.69     13.01 o 
   5   7   0      143.43      134.57      9.89 o 
   6   7   0        8.36        7.54      4.30 o 
   7   7   0       79.28       72.76     11.24 o 
   8   7   0        0.83        6.74      6.26 o 
   0   8   0     1908.07     1945.07     38.34 o 
   1   8   0      266.55      277.66      9.35 o 
   2   8   0       33.59       31.75      3.80 o 
   3   8   0       77.74       73.43      5.29 o 
   4   8   0      201.20      213.98     11.99 o 
   5   8   0       13.24       17.87      4.40 o 
   6   8   0       75.40       79.02     20.78 o 
   7   8   0        6.83       17.44      5.63 o 
   8   8   0        7.58       19.78      5.69 o 
   1   9   0      198.62      191.25      8.33 o 
   2   9   0       12.18       12.57      2.76 o 
   3   9   0        2.75        9.47      4.78 o 
   4   9   0      240.64      233.22     19.65 o 
   5   9   0      231.85      213.64     13.02 o 
   6   9   0        0.69       10.79      8.50 o 
   7   9   0       12.97       27.06      6.86 o 
   0  10   0       13.28       15.35      7.82 o 
   1  10   0       42.18       43.65      6.79 o 
   2  10   0      467.81      444.51     21.53 o 
   3  10   0      294.18      290.01     15.30 o 
   4  10   0      374.57      351.08     27.33 o 
   5  10   0        5.73        8.74     15.66 o 
   6  10   0       58.64       58.23     10.02 o 
   7  10   0       40.52       45.14     10.09 o 
   1  11   0       40.66       38.89     14.92 o 
   2  11   0        6.35        3.59      9.88 o 
   3  11   0      137.97      170.71     26.18 o 
   4  11   0       21.72       24.53     13.02 o 
   5  11   0       32.23       38.07      8.74 o 
   6  11   0        1.74        3.27      8.00 o 
   0  12   0      390.66      415.04     25.86 o 
   1  12   0      113.99      128.60     15.99 o 
   2  12   0      548.99      568.70     34.58 o 
   3  12   0        7.09       12.24      5.35 o 
   4  12   0        5.26       14.91      6.23 o 
   5  12   0      147.98      188.88     15.14 o 
   1  13   0       29.82       44.70     12.08 o 
   2  13   0      236.73      195.57     16.96 o 
   3  13   0       34.57       31.76      7.33 o 
   0  14   0        2.62        9.60     12.15 o 
   1  14   0        0.01       23.15      6.32 o 
  -9   0   1      160.01      122.21     19.73 o 
  -7   0   1      338.04      345.55     14.47 o 
  -5   0   1      376.83      365.58     12.46 o 
  -3   0   1     4092.82     3933.33     28.50 o 
   3   0   1     1704.17     1513.51     16.71 o 
   5   0   1      159.57      131.82     11.47 o 
   7   0   1        0.44        9.69      4.67 o 
   9   0   1      514.51      552.65     37.52 o 
 -10   1   1       90.71      100.28     13.92 o 
  -9   1   1      264.52      254.95     16.02 o 
  -8   1   1      275.60      259.20     14.82 o 
  -7   1   1       58.35       58.97      5.89 o 
  -6   1   1      105.43      107.49      6.33 o 
  -5   1   1       82.42       78.53      4.99 o 
  -4   1   1      209.48      199.40      6.09 o 
  -3   1   1     1193.12     1163.05     11.02 o 
  -2   1   1       90.95      142.43      5.52 o 
  -1   1   1      170.03      149.46      2.68 o 
   1   1   1     8829.78     8137.23     35.68 o 
   2   1   1       85.89       99.28      4.03 o 
   3   1   1      261.88      247.03      5.87 o 
   4   1   1       49.67       52.93      4.19 o 
   5   1   1        0.03        2.52      4.61 o 
   6   1   1        0.99        5.68      4.05 o 
   7   1   1        6.46       10.59      3.59 o 
   8   1   1      199.09      209.13     10.95 o 
   9   1   1       70.25       72.95      9.84 o 
  -9   2   1       20.29       24.84      6.19 o 
  -8   2   1      159.69      153.59     13.19 o 
  -7   2   1       41.02       38.82      4.91 o 
  -6   2   1      476.37      506.10     11.41 o 
  -5   2   1      598.34      576.21     13.19 o 
  -4   2   1       39.63       36.17      3.85 o 
  -3   2   1     2820.79     2663.69     17.46 o 
  -2   2   1    11433.72    11031.18     59.69 o 
  -1   2   1      537.96      592.27      6.95 o 
   0   2   1     1301.98     1303.10      8.19 o 
   1   2   1       48.31       31.71      3.61 o 
   2   2   1     1763.20     1510.67     12.84 o 
   3   2   1     2217.25     2230.60     18.41 o 
   4   2   1      236.32      248.43      6.30 o 
   5   2   1      928.71      909.22     13.03 o 
   6   2   1       42.97       44.74      3.97 o 
   7   2   1      877.19      884.79     19.13 o 
   8   2   1     1030.10     1035.80     29.58 o 
   9   2   1      225.29      216.52     17.02 o 
  -9   3   1       57.80       58.66     10.20 o 
  -8   3   1       93.78       75.50     10.25 o 
  -7   3   1      284.04      317.71     13.90 o 
  -6   3   1      361.36      355.09     10.24 o 
  -5   3   1     1391.15     1364.69     16.78 o 
  -4   3   1      333.80      346.75      7.94 o 
  -3   3   1     1184.91     1154.37     13.89 o 
  -2   3   1     2654.31     2638.48     16.38 o 
  -1   3   1      883.20      899.42      9.55 o 
   0   3   1     1834.48     1791.07     12.21 o 
   1   3   1      243.50      285.10      8.24 o 
   2   3   1     6848.60     6949.93     29.54 o 
   3   3   1     1804.55     1739.20     16.45 o 
   4   3   1     1470.12     1411.42     16.23 o 
   5   3   1       44.43       38.51      4.89 o 
   6   3   1       21.86       15.91      3.07 o 
   7   3   1      267.75      287.86     15.55 o 
   8   3   1       54.37       61.89     11.38 o 
   9   3   1       30.65       30.74      8.30 o 
  -9   4   1       73.98       66.87      9.75 o 
  -8   4   1        1.72       13.61      5.82 o 
  -7   4   1      464.35      400.35     15.15 o 
  -6   4   1        0.06        7.23      2.83 o 
  -5   4   1      352.84      355.96      9.43 o 
  -4   4   1      567.08      566.09     11.67 o 
  -3   4   1      387.18      363.95      8.72 o 
  -2   4   1      171.34      185.36      6.61 o 
  -1   4   1      580.10      479.16      7.74 o 
   0   4   1     1102.38     1071.41     10.40 o 
   1   4   1       15.04       16.71      3.56 o 
   2   4   1     6270.83     6688.65     42.59 o 
   3   4   1     5257.41     5659.00     43.85 o 
   4   4   1      427.48      424.63      9.30 o 
   5   4   1       39.49       42.32      3.74 o 
   6   4   1      310.89      288.62      9.34 o 
   7   4   1      119.61       98.30      8.07 o 
   8   4   1      359.57      329.78     17.48 o 
   9   4   1       62.72       63.30     12.16 o 
  -9   5   1       20.99       13.50      6.53 o 
  -8   5   1       58.85       38.00      8.12 o 
  -7   5   1     1242.91     1213.94     32.03 o 
  -6   5   1      555.25      570.88     15.06 o 
  -5   5   1       79.61       85.73      7.14 o 
  -4   5   1      556.73      585.22     12.74 o 
  -3   5   1        0.00        6.28      2.64 o 
  -2   5   1      349.14      391.56      8.80 o 
  -1   5   1      567.48      537.38      9.11 o 
   0   5   1       50.89       43.94      4.03 o 
   1   5   1        5.88        8.99      2.30 o 
   2   5   1     2122.03     2365.62     22.35 o 
   3   5   1      517.03      529.03      9.86 o 
   4   5   1      767.82      805.34     13.52 o 
   5   5   1      360.18      362.02     10.84 o 
   6   5   1        0.27        5.48      4.78 o 
   7   5   1       59.09       48.02      6.16 o 
   8   5   1      152.82      174.07     13.26 o 
   9   5   1       41.98       33.31      7.12 o 
  -9   6   1       31.67       42.97      7.61 o 
  -8   6   1        3.82       19.37      4.97 o 
  -7   6   1       62.48       53.50      8.36 o 
  -6   6   1       19.12       16.24      3.68 o 
  -5   6   1      224.86      202.93      7.89 o 
  -4   6   1      695.49      713.87     13.45 o 
  -3   6   1      237.82      225.40      7.74 o 
  -2   6   1      363.70      406.02      9.39 o 
  -1   6   1       60.24       79.31      5.38 o 
   0   6   1      864.89      855.81     12.24 o 
   1   6   1      754.96      754.22     11.57 o 
   2   6   1       51.06       31.48      3.12 o 
   3   6   1       26.63       31.24      3.28 o 
   4   6   1        5.19        6.81      2.90 o 
   5   6   1       72.91       68.68      6.26 o 
   6   6   1        7.78       10.45      3.07 o 
   7   6   1      284.94      235.09     12.57 o 
   8   6   1       11.72       18.48      4.92 o 
  -8   7   1       32.77       31.57      9.18 o 
  -7   7   1       79.86       91.08     12.65 o 
  -6   7   1        1.41        6.33      5.63 o 
  -5   7   1      295.08      290.08     13.14 o 
  -4   7   1       19.32       25.98      3.33 o 
  -3   7   1      218.24      215.28      8.56 o 
  -2   7   1       23.55       28.10      4.05 o 
  -1   7   1       97.23       89.63      5.62 o 
   0   7   1       90.40      110.92      6.19 o 
   1   7   1       22.86       26.48      3.36 o 
   2   7   1      360.07      363.91      9.36 o 
   3   7   1      292.09      318.07      9.78 o 
   4   7   1      317.63      315.68      9.60 o 
   5   7   1       52.23       42.12      5.85 o 
   6   7   1      296.63      259.00     13.96 o 
   7   7   1       74.42       91.79     12.35 o 
   8   7   1       41.63       42.36      7.79 o 
  -8   8   1        4.36        5.38      5.37 o 
  -7   8   1       84.20       77.46     13.10 o 
  -6   8   1       16.45       15.52      4.64 o 
  -5   8   1      600.94      609.01     18.21 o 
  -4   8   1      373.47      386.87     13.47 o 
  -3   8   1       34.97       33.79      3.55 o 
  -2   8   1      271.07      279.49     11.02 o 
  -1   8   1        8.09       11.27      4.13 o 
   0   8   1      752.16      813.46     14.29 o 
   1   8   1      314.33      312.90      9.41 o 
   2   8   1      840.19      834.43     14.74 o 
   3   8   1        8.61        7.07      4.11 o 
   4   8   1      574.52      491.58     14.49 o 
   5   8   1      249.45      271.37     14.93 o 
   6   8   1       60.16       44.36      6.96 o 
   7   8   1      119.93      120.08     14.12 o 
   8   8   1       12.39       20.94      6.08 o 
  -7   9   1       16.31       24.35      5.52 o 
  -6   9   1      188.08      182.41     18.32 o 
  -5   9   1       71.23       54.75      8.73 o 
  -4   9   1      166.37      139.08     11.35 o 
  -3   9   1      127.99      148.17     10.64 o 
  -2   9   1      165.94      150.68      7.57 o 
  -1   9   1      277.35      276.82      9.83 o 
   0   9   1      157.76      163.20      8.18 o 
   1   9   1        0.22       10.24      3.58 o 
   2   9   1      187.21      185.41      8.32 o 
   3   9   1       20.27       18.27      3.52 o 
   4   9   1      324.37      288.72     13.65 o 
   5   9   1       17.86       19.87      6.51 o 
   6   9   1      241.46      210.45     20.82 o 
   7   9   1       22.29       10.76      6.37 o 
  -7  10   1       57.83       45.88      9.04 o 
  -6  10   1      108.92       95.69     17.04 o 
  -5  10   1        2.64       17.50      6.41 o 
  -4  10   1       27.46       24.69      6.02 o 
  -3  10   1      244.40      256.24     16.44 o 
  -2  10   1       63.89       45.73      6.62 o 
  -1  10   1        0.01        7.21      4.58 o 
   0  10   1      309.77      296.28     12.69 o 
   1  10   1       83.07       89.81      7.18 o 
   2  10   1      452.28      476.24     19.60 o 
   3  10   1       15.11        4.12      6.52 o 
   4  10   1      288.48      256.74     16.87 o 
   5  10   1        0.08        8.60      5.31 o 
   6  10   1      289.85      304.82     16.39 o 
  -6  11   1      437.91      443.15     20.65 o 
  -5  11   1       35.55       17.77      7.18 o 
  -4  11   1       83.88       77.05     11.38 o 
  -3  11   1       87.75       69.86     10.02 o 
  -2  11   1       97.21      119.07     13.43 o 
  -1  11   1        0.02       -6.99      6.99 o 
   0  11   1      283.30      317.96     17.06 o 
   1  11   1        8.21       14.75      6.41 o 
   2  11   1      492.87      466.51     22.16 o 
   3  11   1      120.55      105.60     13.63 o 
   4  11   1       28.94       15.01      6.81 o 
   5  11   1        2.10       13.50      6.73 o 
   6  11   1       26.15       27.93      8.01 o 
  -5  12   1       31.10       30.20      6.49 o 
  -4  12   1        2.66        8.84      6.54 o 
  -3  12   1      359.97      363.19     21.88 o 
  -2  12   1      149.78      158.08     28.44 o 
  -1  12   1       34.92       38.33      7.58 o 
   0  12   1        0.07        8.14      6.00 o 
   1  12   1        4.09       20.35      5.75 o 
   2  12   1        1.31        1.66      5.38 o 
   3  12   1        4.78       10.12      7.50 o 
   4  12   1      254.77      244.79     17.58 o 
   5  12   1        1.32       10.33      5.79 o 
  -3  13   1        8.50        9.99      9.96 o 
  -2  13   1       12.57       21.84      6.79 o 
  -1  13   1       63.55       50.11      8.47 o 
   0  13   1      388.58      421.44     20.85 o 
   1  13   1      137.93      159.53     17.76 o 
   2  13   1      301.40      320.55     18.14 o 
   3  13   1       34.34       21.83      4.65 o 
   0  14   1       29.10       36.09      8.06 o 
 -10   0   2      299.15      341.44     25.85 o 
  -8   0   2        1.79       11.67      6.51 o 
  -6   0   2     2188.94     2257.88     35.78 o 
  -4   0   2      226.30      253.44     17.11 o 
  -2   0   2     5852.12     5462.74     30.46 o 
   2   0   2    12278.96    11886.17     65.53 o 
   4   0   2      827.45      820.66     15.54 o 
   6   0   2     2248.63     2217.29     34.90 o 
   8   0   2      386.03      383.79     25.27 o 
 -10   1   2       16.59       13.65      6.34 o 
  -9   1   2       85.77      101.22     11.87 o 
  -8   1   2        0.09        4.11      4.72 o 
  -7   1   2       68.16       67.70      5.13 o 
  -6   1   2       41.41       40.07      5.26 o 
  -5   1   2      199.42      218.36      7.50 o 
  -4   1   2      139.40      143.44      5.57 o 
  -3   1   2     1723.69     1612.59     13.46 o 
  -2   1   2     3203.73     3288.42     20.44 o 
  -1   1   2       59.90       68.92      2.02 o 
   1   1   2     1344.71     1246.59      8.09 o 
   2   1   2     3946.19     3946.51     23.80 o 
   3   1   2      785.88      730.24      9.04 o 
   4   1   2       29.14       32.68      3.77 o 
   5   1   2      905.57      883.02     12.55 o 
   6   1   2      162.04      188.03      7.13 o 
   7   1   2      318.96      307.60     13.38 o 
   8   1   2        9.78       11.37      3.77 o 
   9   1   2       24.10       28.88      7.77 o 
 -10   2   2       21.29       19.87      5.56 o 
  -9   2   2       68.97       63.02     15.34 o 
  -8   2   2      229.97      261.33     14.23 o 
  -7   2   2     1062.47     1049.24     19.82 o 
  -6   2   2      630.06      605.73     12.28 o 
  -5   2   2       11.81       16.82      2.78 o 
  -4   2   2     1704.61     1720.72     21.30 o 
  -3   2   2     5326.44     5042.99     33.93 o 
  -2   2   2     4169.91     4204.33     24.67 o 
  -1   2   2     3802.92     3674.13     21.55 o 
   0   2   2     2681.20     2504.68     14.13 o 
   1   2   2    39552.98    36940.75    231.13 o 
   2   2   2     6450.64     6356.39     31.70 o 
   3   2   2      969.10      880.23     10.43 o 
   4   2   2     1136.53     1144.01     13.68 o 
   5   2   2       19.17       16.46      2.59 o 
   6   2   2      154.70      158.28      7.41 o 
   7   2   2       33.47       35.56      5.92 o 
   8   2   2      239.42      215.04     10.94 o 
   9   2   2      388.78      433.51     17.29 o 
  -9   3   2       35.74       45.79      8.21 o 
  -8   3   2        1.58        9.79      6.66 o 
  -7   3   2      571.21      559.76     15.38 o 
  -6   3   2        8.89       16.48      3.31 o 
  -5   3   2      347.35      385.85      9.39 o 
  -4   3   2      166.43      167.92      5.84 o 
  -3   3   2      258.57      265.24      7.90 o 
  -2   3   2     2214.31     2142.73     16.39 o 
  -1   3   2       10.55       13.83      3.38 o 
   0   3   2     3492.86     3503.36     17.15 o 
   1   3   2     2973.00     2808.93     17.69 o 
   2   3   2       66.45       57.81      3.59 o 
   3   3   2     2058.24     2143.89     18.62 o 
   4   3   2      627.93      713.99     11.03 o 
   5   3   2        0.88       13.84      2.13 o 
   6   3   2      321.98      330.24     11.54 o 
   7   3   2       50.12       30.52      6.07 o 
   8   3   2        4.76       12.67      3.61 o 
   9   3   2       50.67       51.88     10.14 o 
  -9   4   2       20.49       35.65     10.60 o 
  -8   4   2      200.66      190.40     13.19 o 
  -7   4   2      681.90      702.56     18.79 o 
  -6   4   2       13.27       14.83      3.15 o 
  -5   4   2       33.21       30.74      3.30 o 
  -4   4   2     1988.24     2116.39     22.94 o 
  -3   4   2      432.28      407.99      8.32 o 
  -2   4   2        5.04       -2.42      2.42 o 
  -1   4   2       68.79       73.21      4.34 o 
   0   4   2      598.46      546.21      7.81 o 
   1   4   2     1794.07     1719.07     13.22 o 
   2   4   2      134.40      112.61      5.16 o 
   3   4   2     2322.10     2328.55     22.94 o 
   4   4   2        4.21        7.05      2.87 o 
   5   4   2       82.59       91.29      5.46 o 
   6   4   2       35.23       33.38      5.38 o 
   7   4   2       38.17       34.45      4.93 o 
   8   4   2       26.44       23.56      5.37 o 
   9   4   2        0.06        2.79      9.77 o 
  -9   5   2      126.82      166.68     20.29 o 
  -8   5   2      854.58      886.72     39.38 o 
  -7   5   2      103.86      112.75     11.77 o 
  -6   5   2      553.65      529.70     13.46 o 
  -5   5   2      299.56      307.12      9.53 o 
  -4   5   2       90.81       84.14      5.43 o 
  -3   5   2      944.36      988.33     14.18 o 
  -2   5   2      574.58      629.84     10.10 o 
  -1   5   2      160.04      167.59      5.88 o 
   0   5   2     3028.87     3173.61     24.52 o 
   1   5   2     1444.29     1517.91     15.38 o 
   2   5   2      746.44      802.14     12.03 o 
   3   5   2      603.89      626.45     16.12 o 
   4   5   2       15.44       12.86      3.71 o 
   5   5   2      632.96      638.62     13.16 o 
   6   5   2        3.82       16.11      2.80 o 
   7   5   2       77.47       56.01      7.71 o 
   8   5   2       81.88       81.86     11.28 o 
   9   5   2        0.00        0.57      5.71 o 
  -9   6   2        9.37       26.68      7.78 o 
  -8   6   2        9.36       18.62      7.47 o 
  -7   6   2      184.79      177.95     12.50 o 
  -6   6   2      476.16      440.61     14.09 o 
  -5   6   2      412.99      397.59     10.98 o 
  -4   6   2      120.72      120.02      6.41 o 
  -3   6   2        1.73        5.28      2.61 o 
  -2   6   2      833.21      848.28     17.82 o 
  -1   6   2      832.33      889.27     12.60 o 
   0   6   2      100.32       98.53      5.53 o 
   1   6   2       53.85       46.03      3.54 o 
   2   6   2       35.87       49.04      2.98 o 
   3   6   2       53.77       50.45      4.20 o 
   4   6   2      253.15      261.91      8.23 o 
   5   6   2       67.70       62.92      6.10 o 
   6   6   2        0.51        4.11      5.11 o 
   7   6   2        4.51       13.00      4.95 o 
   8   6   2       24.67       21.75      7.29 o 
  -8   7   2        1.83        9.68      8.97 o 
  -7   7   2       96.82       97.56     14.68 o 
  -6   7   2      291.08      303.74     16.77 o 
  -5   7   2        2.58       11.38      4.21 o 
  -4   7   2      865.71      851.40     16.00 o 
  -3   7   2      411.83      393.37     10.48 o 
  -2   7   2      267.79      242.77      8.21 o 
  -1   7   2       52.83       56.18      4.05 o 
   0   7   2       19.94       13.39      5.19 o 
   1   7   2      118.70      131.33      6.19 o 
   2   7   2     1281.72     1359.76     17.31 o 
   3   7   2       16.85       20.99      2.57 o 
   4   7   2        0.82        6.88      3.34 o 
   5   7   2      212.13      224.86     12.40 o 
   6   7   2      139.99      143.04     12.01 o 
   7   7   2       71.69       77.35     10.58 o 
   8   7   2        1.90       -0.40      5.32 o 
  -8   8   2        1.66        6.02      5.75 o 
  -7   8   2        0.67       14.21      5.37 o 
  -6   8   2        1.44       15.51      9.64 o 
  -5   8   2      122.39      126.56     11.02 o 
  -4   8   2      638.97      620.80     20.02 o 
  -3   8   2      368.81      338.66     10.14 o 
  -2   8   2       16.38       19.51      5.99 o 
  -1   8   2      568.22      594.41     12.52 o 
   0   8   2       49.87       44.31      4.77 o 
   1   8   2       19.22       22.15      3.26 o 
   2   8   2      660.89      696.21     14.81 o 
   3   8   2       37.75       40.87      4.01 o 
   4   8   2      118.10      108.95      7.59 o 
   5   8   2      466.81      407.58     15.55 o 
   6   8   2      247.12      263.36     15.42 o 
   7   8   2       20.49       18.17      5.55 o 
   8   8   2       57.72       69.87     12.32 o 
  -7   9   2       44.02       33.12      7.06 o 
  -6   9   2        4.13       12.30      6.79 o 
  -5   9   2       22.67       29.72      5.17 o 
  -4   9   2        1.93        7.17      4.16 o 
  -3   9   2        3.40       11.06      5.45 o 
  -2   9   2       47.57       45.03      5.41 o 
  -1   9   2       27.27       21.34      3.64 o 
   0   9   2       33.50       28.49      3.44 o 
   1   9   2       46.11       47.22      4.88 o 
   2   9   2      418.79      377.33     11.90 o 
   3   9   2      615.21      637.93     17.39 o 
   4   9   2       43.79       44.12      5.39 o 
   5   9   2       21.48       32.34      7.51 o 
   6   9   2      215.14      223.99     15.75 o 
   7   9   2       63.09       40.27      9.92 o 
  -7  10   2       25.36       16.15      5.77 o 
  -6  10   2       27.55       22.40      6.22 o 
  -5  10   2        0.21        4.17      8.27 o 
  -4  10   2       34.88       26.89      6.03 o 
  -3  10   2        7.04        7.48      8.47 o 
  -2  10   2      260.95      228.21     13.38 o 
  -1  10   2      146.27      142.55     11.18 o 
   0  10   2      485.26      491.58     16.18 o 
   1  10   2        7.70       16.34      3.97 o 
   2  10   2      741.97      728.80     22.18 o 
   3  10   2      384.80      324.64     16.66 o 
   4  10   2      617.77      592.53     20.09 o 
   5  10   2        1.14        7.96      6.15 o 
   6  10   2        0.28        8.34      5.26 o 
  -6  11   2       63.42       45.81      9.34 o 
  -5  11   2      169.63      197.90     27.61 o 
  -4  11   2       12.11        8.86      5.23 o 
  -3  11   2        0.00       20.40      6.72 o 
  -2  11   2      112.04      112.00     11.07 o 
  -1  11   2       58.27       51.88      9.62 o 
   0  11   2       69.53       91.75     12.67 o 
   1  11   2      118.32       97.58     17.80 o 
   2  11   2        8.10        5.56      8.96 o 
   3  11   2       42.71       16.56      4.66 o 
   4  11   2       35.45       30.65      6.18 o 
   5  11   2      320.20      321.88     17.01 o 
   6  11   2        0.42       13.68      6.34 o 
  -5  12   2      135.81      119.30     12.90 o 
  -4  12   2        9.36       10.56      7.05 o 
  -3  12   2        0.39       13.61      5.16 o 
  -2  12   2      590.83      648.83     25.34 o 
  -1  12   2        0.03       11.08      4.81 o 
   0  12   2        0.22       13.97      7.69 o 
   1  12   2        5.73       10.38      6.46 o 
   2  12   2       22.91       23.40      6.38 o 
   3  12   2       78.37       54.00     10.47 o 
   4  12   2      115.06      130.34     13.67 o 
   5  12   2       49.33       34.15      8.14 o 
  -3  13   2      193.37      199.79     15.46 o 
  -2  13   2       32.32       31.11      7.95 o 
  -1  13   2        6.92       10.98      9.33 o 
   0  13   2        0.16       10.96      8.77 o 
   1  13   2       27.59       28.71     10.07 o 
   2  13   2      278.52      309.42     18.22 o 
   3  13   2       39.68       29.19      8.28 o 
   0  14   2       12.43       11.51      6.67 o 
  -9   0   3      165.60      150.63     49.21 o 
  -7   0   3        5.56        7.22      5.69 o 
  -5   0   3     2505.24     2594.31     37.60 o 
  -3   0   3      734.35      757.78     12.44 o 
  -1   0   3    10259.24     9692.30     50.47 o 
   1   0   3    13183.66    12303.45     79.04 o 
   3   0   3      238.36      212.65      7.53 o 
   5   0   3     1608.37     1655.23     24.66 o 
   7   0   3       43.25       41.73      7.79 o 
   9   0   3      179.77      173.68     19.88 o 
 -10   1   3       20.66       15.57     10.31 o 
  -9   1   3       95.45       76.65      8.95 o 
  -8   1   3      204.02      228.56     14.21 o 
  -7   1   3       89.24       84.53      6.21 o 
  -6   1   3       32.86       28.29      3.58 o 
  -5   1   3       13.94       18.57      2.88 o 
  -4   1   3      869.16      907.96     11.86 o 
  -3   1   3       65.37       66.59      4.17 o 
  -2   1   3     1600.53     1506.31     13.33 o 
  -1   1   3       45.81       41.69      1.94 o 
   0   1   3      216.29      166.42      2.64 o 
   1   1   3     8981.63     8440.12     44.21 o 
   2   1   3       43.43       24.56      2.38 o 
   3   1   3      538.46      531.92      7.55 o 
   4   1   3     1007.34     1008.85     12.31 o 
   5   1   3      307.44      320.88      8.21 o 
   6   1   3        6.26       12.01      2.67 o 
   7   1   3        2.67       12.49      3.17 o 
   8   1   3       61.50       61.28      6.97 o 
   9   1   3     1152.56     1254.73     32.94 o 
 -10   2   3      210.13      228.14     15.40 o 
  -9   2   3      115.20      129.66     13.19 o 
  -8   2   3      121.93      125.78     13.26 o 
  -7   2   3       48.93       54.56      5.53 o 
  -6   2   3        8.26       10.15      2.73 o 
  -5   2   3     1495.30     1508.68     19.29 o 
  -4   2   3       32.87       31.62      3.21 o 
  -3   2   3      515.34      538.93     11.47 o 
  -2   2   3    11614.07    11378.66     37.19 o 
  -1   2   3     1591.27     1563.69     10.41 o 
   0   2   3      144.96      152.39      3.70 o 
   1   2   3     7909.49     7593.42     32.87 o 
   2   2   3      343.06      318.32      6.18 o 
   3   2   3     1564.87     1561.45     14.46 o 
   4   2   3     2222.00     2498.00     22.27 o 
   5   2   3      219.12      209.68      6.80 o 
   6   2   3      289.30      282.82      8.69 o 
   7   2   3        0.25        7.92      2.77 o 
   8   2   3       28.72       27.90      5.37 o 
   9   2   3       70.43       65.54     11.68 o 
  -9   3   3       19.56       19.13      7.13 o 
  -8   3   3        1.83       15.98      5.02 o 
  -7   3   3     1520.26     1519.58     27.52 o 
  -6   3   3       59.51       56.15      4.33 o 
  -5   3   3      437.25      422.62      9.42 o 
  -4   3   3      733.07      719.54     11.26 o 
  -3   3   3     2337.08     2351.84     19.92 o 
  -2   3   3      656.80      548.96      7.50 o 
  -1   3   3     3019.07     2860.86     20.67 o 
   0   3   3      773.06      775.92      7.98 o 
   1   3   3       64.56       72.49      3.75 o 
   2   3   3     9214.67     9269.33     57.97 o 
   3   3   3       71.86       96.73      4.25 o 
   4   3   3      152.56      148.95      5.67 o 
   5   3   3      135.65      148.72      8.75 o 
   6   3   3       12.42       17.35      3.46 o 
   7   3   3       35.19       23.42      4.88 o 
   8   3   3        0.22        4.23      4.99 o 
   9   3   3        5.69       14.19      7.21 o 
  -9   4   3       31.82       25.12      7.51 o 
  -8   4   3      782.73      810.39     23.35 o 
  -7   4   3      130.77      136.42     10.02 o 
  -6   4   3     1842.94     1850.35     27.68 o 
  -5   4   3      463.04      467.28     11.44 o 
  -4   4   3     1180.50     1188.46     17.73 o 
  -3   4   3     1965.29     2030.04     19.70 o 
  -2   4   3     2130.17     2012.92     17.73 o 
  -1   4   3      254.01      258.77      5.92 o 
   0   4   3     6481.34     6441.80     38.95 o 
   1   4   3      323.88      257.30      6.50 o 
   2   4   3       11.72       10.79      2.29 o 
   3   4   3      872.12      989.04     15.81 o 
   4   4   3       95.53       83.06      4.54 o 
   5   4   3       48.26       43.80      4.69 o 
   6   4   3       32.94       18.52      4.31 o 
   7   4   3       34.53       29.10      4.57 o 
   8   4   3        4.44       10.47      6.94 o 
   9   4   3      131.49      144.46     12.50 o 
  -9   5   3       28.54       42.12      8.26 o 
  -8   5   3        8.76        3.10      4.08 o 
  -7   5   3        1.33        8.04      5.39 o 
  -6   5   3       56.86       64.46      7.11 o 
  -5   5   3      680.93      713.51     13.76 o 
  -4   5   3      212.22      239.76      7.71 o 
  -3   5   3      675.51      624.66     10.66 o 
  -2   5   3      226.27      218.59      6.57 o 
  -1   5   3       17.11       15.40      3.34 o 
   0   5   3      316.17      276.55      6.86 o 
   1   5   3     1131.95     1187.64     13.36 o 
   2   5   3      142.74      181.50      6.06 o 
   3   5   3      511.97      468.65      9.68 o 
   4   5   3      255.02      251.66      8.08 o 
   5   5   3      699.52      688.23     19.35 o 
   6   5   3       16.80       12.54      4.91 o 
   7   5   3       21.06       23.85      4.72 o 
   8   5   3        3.44       17.64      5.94 o 
   9   5   3       51.11       35.31      7.17 o 
  -9   6   3       12.66       21.32      6.55 o 
  -8   6   3        5.89       11.69      6.22 o 
  -7   6   3      129.05      116.54     12.15 o 
  -6   6   3     1499.79     1545.22     30.55 o 
  -5   6   3      209.37      183.12      8.58 o 
  -4   6   3      461.10      419.81     10.86 o 
  -3   6   3     2086.00     2070.04     20.99 o 
  -2   6   3      211.68      202.63      7.16 o 
  -1   6   3      727.22      705.76     11.86 o 
   0   6   3      291.75      303.29      7.88 o 
   1   6   3       14.24       13.03      2.83 o 
   2   6   3     1940.70     2109.08     22.91 o 
   3   6   3      138.68      150.66      7.06 o 
   4   6   3       40.37       26.19      4.81 o 
   5   6   3       20.32       27.03      3.87 o 
   6   6   3        1.67        7.29      2.87 o 
   7   6   3        6.44        2.88      5.32 o 
   8   6   3      449.66      472.13     17.89 o 
  -8   7   3       51.91       54.07      9.07 o 
  -7   7   3      167.06      154.70     12.26 o 
  -6   7   3       26.36       27.27      5.49 o 
  -5   7   3       22.31       27.00      4.34 o 
  -4   7   3       73.18       76.54      5.54 o 
  -3   7   3       17.73       23.96      2.89 o 
  -2   7   3        2.59        9.29      4.08 o 
  -1   7   3       12.89       16.57      2.44 o 
   0   7   3       66.14       65.66      4.84 o 
   1   7   3      553.49      583.53     10.98 o 
   2   7   3      105.07      109.14      5.87 o 
   3   7   3       10.26       15.18      3.40 o 
   4   7   3      995.87      993.73     17.50 o 
   5   7   3      227.57      209.20     12.01 o 
   6   7   3      220.36      224.75     10.66 o 
   7   7   3      428.52      378.03     18.32 o 
   8   7   3      135.01      101.67     14.58 o 
  -8   8   3      171.24      203.50     14.85 o 
  -7   8   3       87.04       83.04     15.73 o 
  -6   8   3       90.45      106.73     11.86 o 
  -5   8   3        3.84       11.68      7.40 o 
  -4   8   3      107.79      118.53      9.08 o 
  -3   8   3       90.59       86.11      6.70 o 
  -2   8   3      186.88      183.35      9.14 o 
  -1   8   3      152.54      145.79      7.35 o 
   0   8   3      712.92      731.66     13.57 o 
   1   8   3       33.75       36.58      4.42 o 
   2   8   3       50.45       51.25      4.89 o 
   3   8   3        5.98       11.48      3.02 o 
   4   8   3      255.78      274.34     17.21 o 
   5   8   3      520.59      508.20     18.90 o 
   6   8   3       14.27       13.26      4.51 o 
   7   8   3       22.84       27.30      6.20 o 
  -7   9   3        2.35       16.17      6.28 o 
  -6   9   3       66.38       55.45     10.18 o 
  -5   9   3      212.30      243.10     12.27 o 
  -4   9   3       91.58       86.85      7.65 o 
  -3   9   3      223.61      232.07     14.07 o 
  -2   9   3       20.91       17.85      3.11 o 
  -1   9   3      361.60      354.48     10.63 o 
   0   9   3      204.06      196.20      8.54 o 
   1   9   3        4.86        8.14      4.28 o 
   2   9   3      467.27      498.77     13.32 o 
   3   9   3        3.90       12.83      5.11 o 
   4   9   3      122.16      124.09     10.72 o 
   5   9   3       15.30       16.07      6.54 o 
   6   9   3      290.21      247.34     17.87 o 
   7   9   3        1.47       12.47      6.17 o 
  -7  10   3        3.18       14.69      5.41 o 
  -6  10   3       55.35       45.87      8.19 o 
  -5  10   3      255.09      268.41     15.97 o 
  -4  10   3        6.57        4.03      5.08 o 
  -3  10   3      365.28      362.97     16.07 o 
  -2  10   3       26.36       34.18      5.39 o 
  -1  10   3       56.88       51.61      7.69 o 
   0  10   3        0.16       13.55      3.40 o 
   1  10   3      441.81      427.25     15.91 o 
   2  10   3       27.35       18.03      5.80 o 
   3  10   3      400.49      408.23     21.89 o 
   4  10   3        3.23        0.05      7.86 o 
   5  10   3        0.41        9.04      6.06 o 
   6  10   3        2.80        9.66      4.90 o 
  -6  11   3       12.66       25.33      7.92 o 
  -5  11   3       34.95       29.24      8.02 o 
  -4  11   3       21.62       23.30      7.94 o 
  -3  11   3       54.91       45.56     10.08 o 
  -2  11   3        0.87       16.49      4.96 o 
  -1  11   3        1.98       -1.50      5.72 o 
   0  11   3      692.74      733.18     38.29 o 
   1  11   3      130.33      124.58     13.20 o 
   2  11   3        6.20       14.67      4.09 o 
   3  11   3        2.18       13.88      4.89 o 
   4  11   3       14.69       16.64      5.02 o 
   5  11   3        2.56       19.98     10.56 o 
  -5  12   3        3.65        7.79      6.25 o 
  -4  12   3      137.80      163.90     16.96 o 
  -3  12   3        7.53        2.97      9.25 o 
  -2  12   3       42.02       39.26      8.25 o 
  -1  12   3       61.33       50.02     13.64 o 
   0  12   3      141.70      140.11     14.09 o 
   1  12   3      230.38      208.07     15.39 o 
   2  12   3       49.63       36.42      7.89 o 
   3  12   3      108.58       94.90     12.85 o 
   4  12   3        0.19       10.21      9.09 o 
  -3  13   3      190.14      170.66     13.79 o 
  -2  13   3       41.01       35.17      6.88 o 
  -1  13   3      112.35      102.68     16.83 o 
   0  13   3        0.14       11.82     12.37 o 
   1  13   3      168.51      197.84     15.26 o 
   2  13   3      285.16      304.64     27.86 o 
   3  13   3        2.22       -7.58      7.58 o 
 -10   0   4      682.44      732.52     35.78 o 
  -8   0   4      928.18      920.27     42.59 o 
  -6   0   4      246.14      246.48     12.31 o 
  -4   0   4     1429.54     1640.64     23.33 o 
  -2   0   4     4833.19     4485.85     26.72 o 
   0   0   4     4100.08     3619.51     18.08 o 
   2   0   4     3956.22     4064.35     36.11 o 
   4   0   4      461.38      468.83     11.09 o 
   6   0   4      215.51      207.43      9.82 o 
   8   0   4      348.09      332.48     30.37 o 
 -10   1   4        5.49       17.00      5.54 o 
  -9   1   4      259.10      301.86     19.32 o 
  -8   1   4        8.87       15.06      6.89 o 
  -7   1   4      127.48      123.22      9.22 o 
  -6   1   4       67.48       67.32      5.60 o 
  -5   1   4     1207.74     1203.79     16.35 o 
  -4   1   4     2218.13     2211.47     19.90 o 
  -3   1   4       85.34       69.23      4.12 o 
  -2   1   4     2556.37     2246.98     15.00 o 
  -1   1   4     1955.17     1950.44     12.48 o 
   0   1   4       17.96       21.18      3.04 o 
   1   1   4     2687.30     2694.43     21.80 o 
   2   1   4      863.42      766.00      8.14 o 
   3   1   4      190.23      206.48      5.09 o 
   4   1   4       85.22      101.09      4.66 o 
   5   1   4      213.73      217.42      6.68 o 
   6   1   4      153.02      151.19      6.91 o 
   7   1   4        8.83        9.45      2.97 o 
   8   1   4      188.99      196.66     10.29 o 
   9   1   4      393.52      418.96     25.40 o 
 -10   2   4        0.29        8.23      8.58 o 
  -9   2   4      156.07      166.15     13.76 o 
  -8   2   4      663.64      643.95     24.46 o 
  -7   2   4       10.09       19.37      4.59 o 
  -6   2   4      106.24      115.75      7.59 o 
  -5   2   4     1033.30     1057.21     14.36 o 
  -4   2   4     1526.41     1524.38     17.18 o 
  -3   2   4     8798.73     8822.21     54.82 o 
  -2   2   4      424.64      367.39     10.03 o 
  -1   2   4      625.77      600.65      6.83 o 
   0   2   4     5430.23     5645.32     22.08 o 
   1   2   4       27.39       21.91      3.07 o 
   2   2   4     8068.97     7876.13     39.86 o 
   3   2   4       42.45       41.71      3.01 o 
   4   2   4       36.70       41.54      3.51 o 
   5   2   4      298.96      266.46      7.78 o 
   6   2   4       10.98        8.29      3.96 o 
   7   2   4      454.62      435.42     12.28 o 
   8   2   4       33.47       27.06      5.15 o 
   9   2   4       31.30       27.25      6.74 o 
  -9   3   4       22.83       28.76      7.48 o 
  -8   3   4       24.93       25.42      7.71 o 
  -7   3   4      434.32      394.72     13.50 o 
  -6   3   4        7.04       10.92      4.19 o 
  -5   3   4      400.24      438.84      9.89 o 
  -4   3   4      758.95      780.51     11.77 o 
  -3   3   4      631.11      589.16     11.56 o 
  -2   3   4     1054.78     1014.84      9.73 o 
  -1   3   4     1350.11     1251.08     14.79 o 
   0   3   4       12.44       10.52      1.78 o 
   1   3   4     1405.64     1325.04     10.62 o 
   2   3   4     1335.75     1358.31     15.94 o 
   3   3   4        1.24        5.54      2.11 o 
   4   3   4      358.03      368.89      8.48 o 
   5   3   4       18.50       23.75      4.53 o 
   6   3   4        6.82        8.75      4.74 o 
   7   3   4       79.29       81.25      7.08 o 
   8   3   4        6.70       -0.36      4.00 o 
   9   3   4       11.85        5.91      5.69 o 
  -9   4   4        2.49        8.68      5.32 o 
  -8   4   4      112.64      102.01     15.86 o 
  -7   4   4      230.97      202.98     16.77 o 
  -6   4   4     1728.82     1725.20     26.85 o 
  -5   4   4      418.64      417.81     10.65 o 
  -4   4   4      714.92      726.11     12.21 o 
  -3   4   4     1663.49     1598.95     18.49 o 
  -2   4   4      379.50      370.18      7.83 o 
  -1   4   4      568.77      501.78      8.37 o 
   0   4   4        9.07       28.47      2.76 o 
   1   4   4       11.53        6.08      2.43 o 
   2   4   4     1809.50     1891.33     20.73 o 
   3   4   4    11794.45    12548.51     92.63 o 
   4   4   4        8.70       13.41      2.93 o 
   5   4   4      335.05      347.19     10.01 o 
   6   4   4      139.50      145.67      8.72 o 
   7   4   4       14.75       14.12      3.46 o 
   8   4   4      167.35      131.04     11.71 o 
   9   4   4       76.31       70.73      9.21 o 
  -9   5   4       81.57       83.32     14.13 o 
  -8   5   4        9.13       18.16     12.34 o 
  -7   5   4      198.23      184.40     11.52 o 
  -6   5   4     1758.82     1776.49     36.04 o 
  -5   5   4     2406.48     2455.70     27.08 o 
  -4   5   4        9.90        6.14      3.10 o 
  -3   5   4      618.30      596.52     10.77 o 
  -2   5   4      104.72      123.68      5.33 o 
  -1   5   4       12.71        9.95      2.14 o 
   0   5   4      630.05      634.42      9.56 o 
   1   5   4      552.46      528.41     10.00 o 
   2   5   4      106.56      122.88      6.06 o 
   3   5   4       48.95       75.35      4.69 o 
   4   5   4       26.77       20.58      2.94 o 
   5   5   4       33.18       39.55      5.35 o 
   6   5   4       24.11       21.68      5.52 o 
   7   5   4       17.44        8.58      3.92 o 
   8   5   4        8.92       14.93      4.62 o 
  -9   6   4       37.23       35.16      7.69 o 
  -8   6   4        0.08        3.23      4.87 o 
  -7   6   4      157.92      135.38     13.56 o 
  -6   6   4      655.00      636.68     19.10 o 
  -5   6   4      696.41      693.73     14.84 o 
  -4   6   4       83.31       73.64      5.80 o 
  -3   6   4       24.53       11.79      2.62 o 
  -2   6   4        8.83        8.82      2.27 o 
  -1   6   4      984.06      977.81     13.38 o 
   0   6   4     1017.51     1031.28     13.51 o 
   1   6   4      602.00      611.62     10.92 o 
   2   6   4      715.04      747.75     12.58 o 
   3   6   4      363.98      425.68     11.12 o 
   4   6   4      169.01      171.28      7.29 o 
   5   6   4      507.37      510.06     16.39 o 
   6   6   4      379.85      317.90     13.59 o 
   7   6   4      622.26      577.01     18.00 o 
   8   6   4      191.82      213.98     14.46 o 
  -8   7   4      389.17      417.20     18.05 o 
  -7   7   4        0.21        3.42      5.54 o 
  -6   7   4       27.60       18.21      4.95 o 
  -5   7   4     1427.04     1410.14     28.05 o 
  -4   7   4      823.78      825.19     17.13 o 
  -3   7   4      253.52      260.95     10.15 o 
  -2   7   4      440.41      447.57     12.62 o 
  -1   7   4        1.45       16.41      3.18 o 
   0   7   4      739.02      811.20     13.03 o 
   1   7   4      453.76      461.16     10.11 o 
   2   7   4       76.02       81.90      6.28 o 
   3   7   4      377.87      365.58     10.15 o 
   4   7   4       72.06       81.58      6.49 o 
   5   7   4       46.21       35.72      7.95 o 
   6   7   4        1.45        8.83      4.71 o 
   7   7   4       16.81       22.81      4.86 o 
   8   7   4      117.52       82.91     14.28 o 
  -8   8   4       12.21       19.47      6.48 o 
  -7   8   4       32.19       45.84      7.73 o 
  -6   8   4      153.65      143.23     11.62 o 
  -5   8   4     1058.12     1039.74     25.51 o 
  -4   8   4        0.14       13.77      7.89 o 
  -3   8   4        6.92        9.16      3.32 o 
  -2   8   4      212.76      179.67      7.47 o 
  -1   8   4        9.95        6.97      3.44 o 
   0   8   4      754.19      765.85     13.61 o 
   1   8   4      175.96      177.74      7.74 o 
   2   8   4      148.51      159.34      7.37 o 
   3   8   4      603.51      572.13     13.59 o 
   4   8   4       99.29       82.80      6.66 o 
   5   8   4       83.59       35.72     10.18 o 
   6   8   4       20.66       11.45      3.63 o 
   7   8   4       45.48       46.19      9.97 o 
  -7   9   4      176.28      203.43     14.36 o 
  -6   9   4       13.57        7.90      4.94 o 
  -5   9   4      160.58      173.28     11.19 o 
  -4   9   4      517.50      544.94     19.65 o 
  -3   9   4      195.10      173.46     12.28 o 
  -2   9   4      866.68      914.92     20.10 o 
  -1   9   4      197.89      191.19      8.37 o 
   0   9   4      105.01      103.45      6.82 o 
   1   9   4      103.37       99.03      7.01 o 
   2   9   4       13.12       11.19      4.28 o 
   3   9   4       19.59       16.52      3.96 o 
   4   9   4      224.85      190.75     11.96 o 
   5   9   4       80.11       69.52      7.86 o 
   6   9   4       15.40       24.95      7.74 o 
   7   9   4       77.90       84.08     19.44 o 
  -7  10   4       52.78       39.96      6.99 o 
  -6  10   4        1.68        7.86      7.87 o 
  -5  10   4       72.49       69.31      9.96 o 
  -4  10   4       62.79       73.08      8.03 o 
  -3  10   4      252.58      229.70     14.67 o 
  -2  10   4      194.64      177.77     14.24 o 
  -1  10   4      917.38      994.83     26.37 o 
   0  10   4       53.48       49.95      6.39 o 
   1  10   4       43.98       46.54      5.39 o 
   2  10   4      124.77      126.35      9.25 o 
   3  10   4      343.63      322.60     15.09 o 
   4  10   4       89.57       55.26     10.55 o 
   5  10   4       29.32       24.15      4.88 o 
   6  10   4       61.42       62.02     11.53 o 
  -6  11   4        8.56       23.39      5.85 o 
  -5  11   4      192.06      214.24     15.92 o 
  -4  11   4       10.72       18.82      5.56 o 
  -3  11   4       43.90       38.98      6.82 o 
  -2  11   4       70.11       72.72     14.88 o 
  -1  11   4      122.63      118.03     11.41 o 
   0  11   4       34.81       35.39      6.06 o 
   1  11   4        1.55        6.61      9.38 o 
   2  11   4       98.65      107.28     11.20 o 
   3  11   4      219.82      241.65     14.57 o 
   4  11   4       20.68       26.93      4.58 o 
   5  11   4        4.75        5.42      8.86 o 
  -5  12   4       62.72       46.39      7.37 o 
  -4  12   4        0.06        1.61      6.84 o 
  -3  12   4        9.28        0.45      6.39 o 
  -2  12   4      264.15      300.87     19.26 o 
  -1  12   4      120.52      120.78     13.85 o 
   0  12   4        4.31       15.83      5.04 o 
   1  12   4      100.75      117.32     14.14 o 
   2  12   4        5.51        7.86      6.56 o 
   3  12   4       35.33       30.98      9.66 o 
   4  12   4        0.21       15.40      9.43 o 
  -3  13   4       91.88       92.89     12.19 o 
  -2  13   4      160.91      154.50     15.34 o 
  -1  13   4      270.21      331.90     26.84 o 
   0  13   4        2.80       17.28      6.92 o 
   1  13   4       21.02       18.68      7.18 o 
   2  13   4       21.97        8.18      7.84 o 
   3  13   4       21.78       10.22      4.86 o 
  -9   0   5      122.43      149.26     21.04 o 
  -7   0   5       82.11       64.68      9.59 o 
  -5   0   5      461.81      436.28     13.62 o 
  -3   0   5      290.27      316.32      9.35 o 
  -1   0   5        5.06       14.50      2.63 o 
   1   0   5     1640.40     1436.60     10.04 o 
   3   0   5      167.52      182.29      9.95 o 
   5   0   5     3084.64     3254.70     56.69 o 
   7   0   5      668.20      681.70     21.15 o 
   9   0   5       12.47       25.10      8.98 o 
 -10   1   5      384.07      424.78     21.05 o 
  -9   1   5        2.64        6.98      5.25 o 
  -8   1   5        0.88        8.76      4.55 o 
  -7   1   5      102.94       99.55      7.59 o 
  -6   1   5      115.64      119.58      6.13 o 
  -5   1   5       76.82       99.95      5.45 o 
  -4   1   5      150.82      146.85      5.72 o 
  -3   1   5     1203.39     1250.97     13.73 o 
  -2   1   5     1781.44     1766.47     13.48 o 
  -1   1   5        3.49        6.25      2.59 o 
   0   1   5      406.65      441.28      4.84 o 
   1   1   5      134.41      114.14      3.85 o 
   3   1   5      640.29      618.02      7.81 o 
   4   1   5       70.29       73.13      4.00 o 
   5   1   5       23.60       19.77      2.66 o 
   6   1   5       42.64       31.73      4.50 o 
   7   1   5       15.21        8.38      2.82 o 
   8   1   5       65.77       50.86      8.92 o 
   9   1   5      116.77      127.39     23.95 o 
 -10   2   5      463.29      482.14     25.54 o 
  -9   2   5        8.94       18.04      5.43 o 
  -8   2   5        0.22       13.69      4.05 o 
  -7   2   5      583.55      572.81     17.17 o 
  -6   2   5      196.50      207.75      7.89 o 
  -5   2   5      569.52      575.84     12.06 o 
  -4   2   5     1561.35     1608.81     28.27 o 
  -3   2   5      247.97      266.38      7.18 o 
  -2   2   5      631.28      712.26      8.34 o 
  -1   2   5     2733.29     2537.94     17.06 o 
   0   2   5     1913.81     1750.44     10.07 o 
   1   2   5      824.52      750.65      7.91 o 
   2   2   5      687.82      710.73      8.02 o 
   3   2   5       34.50       33.35      2.35 o 
   4   2   5      574.88      577.18      9.66 o 
   5   2   5      279.77      282.78      8.09 o 
   6   2   5       53.71       43.61      4.69 o 
   7   2   5      108.96       99.92      7.55 o 
   8   2   5       64.08       57.10      6.56 o 
   9   2   5       73.78       77.29     13.59 o 
  -9   3   5       28.24       26.17      7.07 o 
  -8   3   5      431.90      463.59     18.56 o 
  -7   3   5      178.37      186.01     12.60 o 
  -6   3   5      615.64      614.20     13.59 o 
  -5   3   5        0.46       -4.43      4.43 o 
  -4   3   5       20.96       22.69      3.27 o 
  -3   3   5     1019.86     1019.27     12.66 o 
  -2   3   5      256.98      270.27      6.20 o 
  -1   3   5     1089.72     1066.96      8.68 o 
   0   3   5      269.32      289.72      5.11 o 
   1   3   5     1121.17     1106.90     11.08 o 
   2   3   5       16.15       11.69      6.80 o 
   3   3   5      700.33      688.87      9.63 o 
   4   3   5        1.12        6.37      2.28 o 
   5   3   5      668.80      684.96     11.84 o 
   6   3   5      406.92      403.30     13.02 o 
   7   3   5      324.10      311.32     12.31 o 
   8   3   5      111.42       89.03      9.60 o 
   9   3   5       40.02       21.71      7.57 o 
  -9   4   5        0.71       16.66      5.62 o 
  -8   4   5      208.53      201.09     13.29 o 
  -7   4   5        3.88        4.66      3.67 o 
  -6   4   5      636.17      628.55     18.14 o 
  -5   4   5      738.74      722.42     13.32 o 
  -4   4   5      475.58      446.90     10.35 o 
  -3   4   5      216.02      192.26      6.21 o 
  -2   4   5     6013.08     6291.17     40.62 o 
  -1   4   5     1985.01     1889.32     19.93 o 
   0   4   5      683.88      673.50      8.94 o 
   1   4   5      498.52      492.06      7.73 o 
   2   4   5     6019.43     6289.72     44.92 o 
   3   4   5     1924.50     2089.98     27.59 o 
   4   4   5     1458.27     1481.63     17.90 o 
   5   4   5       73.55       52.60      4.07 o 
   6   4   5      153.77      166.10      9.07 o 
   7   4   5       71.13       78.39      7.33 o 
   8   4   5        1.61        8.96      3.94 o 
   9   4   5       14.61       15.55      5.95 o 
  -9   5   5        1.97        4.53      6.35 o 
  -8   5   5      106.50      100.16     12.67 o 
  -7   5   5        5.15       10.60      5.86 o 
  -6   5   5     2619.33     2663.36     42.87 o 
  -5   5   5     3672.13     3780.78     41.08 o 
  -4   5   5        0.04       11.19      3.19 o 
  -3   5   5       78.23       80.57      6.19 o 
  -2   5   5      184.74      167.30      6.46 o 
  -1   5   5        4.35        7.62      1.94 o 
   0   5   5      176.44      150.04      5.48 o 
   1   5   5        0.98        2.27      2.48 o 
   2   5   5      640.08      537.62      9.96 o 
   3   5   5     1319.64     1418.71     15.97 o 
   4   5   5      571.90      609.02     11.24 o 
   5   5   5        2.11        5.73      2.94 o 
   6   5   5       14.56       16.36      3.17 o 
   7   5   5       91.72       85.19     11.60 o 
   8   5   5       35.14       22.39      5.62 o 
  -9   6   5       41.38       35.22      9.28 o 
  -8   6   5      289.45      301.20     18.85 o 
  -7   6   5       30.11       32.41      5.16 o 
  -6   6   5      286.83      256.48     16.77 o 
  -5   6   5      866.57      853.59     16.49 o 
  -4   6   5       94.15       86.79      7.60 o 
  -3   6   5      147.90      171.21      7.40 o 
  -2   6   5       17.04       24.13      2.79 o 
  -1   6   5      710.90      720.03     11.71 o 
   0   6   5     2232.69     2356.82     24.17 o 
   1   6   5       18.51       15.13      3.07 o 
   2   6   5      573.10      552.11     10.75 o 
   3   6   5      655.59      637.25     12.06 o 
   4   6   5      912.81      891.95     15.66 o 
   5   6   5      528.79      547.94     14.13 o 
   6   6   5        5.19        4.54      3.64 o 
   7   6   5        6.00        9.14      3.53 o 
   8   6   5        1.35        5.20      7.19 o 
  -8   7   5      232.49      206.57     14.30 o 
  -7   7   5      227.26      198.28     15.67 o 
  -6   7   5        8.50       20.49      4.88 o 
  -5   7   5      247.16      252.94     16.11 o 
  -4   7   5      368.97      364.65     10.58 o 
  -3   7   5     1160.78     1180.20     17.02 o 
  -2   7   5      319.66      345.58      9.24 o 
  -1   7   5      230.20      248.60      7.69 o 
   0   7   5       49.47       61.29      4.49 o 
   1   7   5       45.82       52.67      4.56 o 
   2   7   5      393.31      419.06     10.14 o 
   3   7   5        3.59       12.33      3.55 o 
   4   7   5      131.71      128.78      8.30 o 
   5   7   5      893.71      919.33     20.43 o 
   6   7   5        2.27       13.82      4.57 o 
   7   7   5       40.49       45.10      7.70 o 
   8   7   5       11.60       15.62      6.54 o 
  -8   8   5        6.73       20.26      7.28 o 
  -7   8   5       32.75       25.93      5.70 o 
  -6   8   5      348.87      362.69     14.19 o 
  -5   8   5      172.23      162.66     12.26 o 
  -4   8   5        0.04       13.99      3.72 o 
  -3   8   5      212.36      232.40      8.81 o 
  -2   8   5      124.23       99.59      6.48 o 
  -1   8   5      281.18      275.60      8.82 o 
   0   8   5       43.80       29.62      3.17 o 
   1   8   5        0.05        7.10      3.70 o 
   2   8   5        0.08        8.53      2.57 o 
   3   8   5        0.98        9.58      6.06 o 
   4   8   5        6.16        9.77      5.50 o 
   5   8   5       10.01       10.52      4.62 o 
   6   8   5      267.49      276.23     14.25 o 
   7   8   5       24.03       23.70      5.24 o 
  -7   9   5       98.77       95.88     15.20 o 
  -6   9   5      175.26      171.38     14.54 o 
  -5   9   5       52.45       55.01      6.36 o 
  -4   9   5        1.04        5.02      4.52 o 
  -3   9   5      346.17      349.30     13.56 o 
  -2   9   5       48.72       58.26      7.20 o 
  -1   9   5      570.03      607.95     19.07 o 
   0   9   5      153.91      169.69      8.63 o 
   1   9   5      140.27      130.53      9.31 o 
   2   9   5      841.34      854.68     19.22 o 
   3   9   5        0.03        4.92      5.88 o 
   4   9   5      156.78      160.80     14.96 o 
   5   9   5      172.19      171.76     11.69 o 
   6   9   5       41.99       27.12      5.33 o 
   7   9   5       54.19       50.52      8.03 o 
  -7  10   5       45.36       42.04      8.78 o 
  -6  10   5       67.88       96.41     11.91 o 
  -5  10   5       14.62       19.60      5.86 o 
  -4  10   5        4.44       14.75      5.71 o 
  -3  10   5      110.95      119.68     14.58 o 
  -2  10   5        0.15        8.33      5.39 o 
  -1  10   5        0.01       -0.03      8.22 o 
   0  10   5       35.42       36.81      6.48 o 
   1  10   5      566.37      596.52     15.65 o 
   2  10   5        0.10        2.63      5.55 o 
   3  10   5       12.21       12.81      4.43 o 
   4  10   5       33.95       25.57      5.90 o 
   5  10   5        2.57       -2.17      7.58 o 
   6  10   5        1.63       13.71      6.70 o 
  -6  11   5        0.63       22.33      6.32 o 
  -5  11   5       89.62       91.06     13.73 o 
  -4  11   5       10.23        5.62      9.22 o 
  -3  11   5      168.49      186.15     12.59 o 
  -2  11   5       54.36       54.12      9.51 o 
  -1  11   5     1057.29     1086.75     24.73 o 
   0  11   5      889.79      914.30     23.53 o 
   1  11   5      377.78      411.87     25.50 o 
   2  11   5       12.17       24.87      5.68 o 
   3  11   5       78.42       51.87     10.47 o 
   4  11   5       29.91       22.05      6.21 o 
   5  11   5        6.54        5.77      4.89 o 
  -5  12   5       30.93       28.61      6.68 o 
  -4  12   5       81.65       99.05     16.24 o 
  -3  12   5        3.63        9.08      8.57 o 
  -2  12   5      320.09      312.03     21.68 o 
  -1  12   5      565.51      595.00     29.05 o 
   0  12   5       19.65       23.91      5.36 o 
   1  12   5      149.57      129.32     14.29 o 
   2  12   5        6.79        3.85      9.47 o 
   3  12   5       34.57       27.68     10.31 o 
   4  12   5        2.04        9.90      7.82 o 
  -3  13   5        0.00        9.59      8.09 o 
  -2  13   5       82.65       69.17     11.66 o 
  -1  13   5      112.85      121.31     15.44 o 
   0  13   5       18.51       21.68      6.00 o 
   1  13   5       45.78       48.67     10.76 o 
   2  13   5        2.23       10.04      9.02 o 
 -10   0   6       86.43      114.60     23.23 o 
  -8   0   6      134.45      129.55     18.05 o 
  -6   0   6        0.63       15.37      5.43 o 
  -4   0   6     1276.81     1335.24     21.44 o 
  -2   0   6     5848.57     5597.63     31.61 o 
   0   0   6     1782.88     1762.44     16.51 o 
   2   0   6       82.09       93.64      3.62 o 
   4   0   6     1012.45     1025.66     17.83 o 
   6   0   6      394.84      382.26     14.53 o 
   8   0   6       45.87       43.86      8.56 o 
 -10   1   6        1.60       22.43      6.65 o 
  -9   1   6       54.88       53.36      8.66 o 
  -8   1   6        0.67       13.64      4.31 o 
  -7   1   6        2.01        3.55      4.06 o 
  -6   1   6      236.58      258.13      8.82 o 
  -5   1   6     1682.64     1711.07     18.52 o 
  -4   1   6     1222.72     1357.74     15.40 o 
  -3   1   6    10253.57    10706.23     54.44 o 
  -2   1   6      181.46      162.58      4.34 o 
  -1   1   6      293.55      300.69      5.35 o 
   0   1   6        0.33        3.12      2.28 o 
   1   1   6      462.65      444.48      7.19 o 
   2   1   6      459.39      498.58     14.86 o 
   3   1   6      382.28      390.04      6.00 o 
   4   1   6      547.78      526.96      9.18 o 
   5   1   6      314.97      303.46      7.60 o 
   6   1   6      874.82      891.72     16.85 o 
   7   1   6      187.30      187.13      9.45 o 
   8   1   6      580.60      608.01     25.70 o 
   9   1   6       12.10       20.04      4.64 o 
  -9   2   6       47.93       39.55      5.11 o 
  -8   2   6       90.49       88.72     10.40 o 
  -7   2   6      488.36      476.19     17.70 o 
  -6   2   6      147.39      152.88      8.72 o 
  -5   2   6       44.03       35.98      3.86 o 
  -4   2   6      896.57      889.76     12.29 o 
  -3   2   6       84.04       80.20      4.32 o 
  -2   2   6     1602.71     1670.92     14.36 o 
  -1   2   6     2276.76     2205.42     17.76 o 
   0   2   6      272.17      260.26      4.48 o 
   1   2   6       57.38       45.26      2.61 o 
   2   2   6      387.40      382.62      6.62 o 
   3   2   6      183.64      156.88      4.15 o 
   4   2   6     1420.49     1583.07     19.21 o 
   5   2   6      894.33      926.91     13.11 o 
   6   2   6      240.77      232.77     10.96 o 
   7   2   6      133.51      118.91      9.77 o 
   8   2   6       92.67       90.56      9.62 o 
   9   2   6       44.26       42.62      7.30 o 
  -9   3   6      116.75      148.94     15.54 o 
  -8   3   6        1.59        4.16      5.02 o 
  -7   3   6      186.69      177.80     11.80 o 
  -6   3   6      512.66      522.82     13.84 o 
  -5   3   6      132.76      143.43      6.46 o 
  -4   3   6       18.54       21.74      3.27 o 
  -3   3   6      203.87      173.04      5.37 o 
  -2   3   6      189.00      181.25      4.96 o 
  -1   3   6     3630.17     3696.06     27.35 o 
   0   3   6     2795.46     2777.18     19.74 o 
   1   3   6       43.17       44.07      2.89 o 
   2   3   6        0.81        4.45      2.20 o 
   3   3   6      380.63      447.02      7.65 o 
   4   3   6      363.83      388.96      7.70 o 
   5   3   6      232.59      234.47      7.16 o 
   6   3   6      293.95      257.01     12.89 o 
   7   3   6      430.74      385.88     11.39 o 
   8   3   6      332.06      337.75     24.77 o 
   9   3   6       31.43       23.67      5.72 o 
  -9   4   6       53.47       45.34      7.56 o 
  -8   4   6      484.19      523.35     19.09 o 
  -7   4   6      117.05      107.46      9.33 o 
  -6   4   6      158.29      155.53      7.98 o 
  -5   4   6        2.33        6.29      5.19 o 
  -4   4   6      977.97      972.39     13.42 o 
  -3   4   6      100.03      112.81      5.14 o 
  -2   4   6     2795.09     3018.05     24.38 o 
  -1   4   6       36.00       22.68      2.52 o 
   0   4   6     1066.36     1138.53     12.89 o 
   1   4   6       10.93       23.88      2.86 o 
   2   4   6      298.83      284.39      6.68 o 
   3   4   6     1704.97     1748.51     19.02 o 
   4   4   6        6.43        9.60      3.94 o 
   5   4   6       59.65       52.87      5.93 o 
   6   4   6       26.40       34.54      5.38 o 
   7   4   6       24.09       19.72      5.34 o 
   8   4   6        0.57        3.11      5.71 o 
  -9   5   6       37.91       40.33      9.95 o 
  -8   5   6      191.09      196.35     13.55 o 
  -7   5   6      175.84      168.46     12.74 o 
  -6   5   6      589.19      586.95     18.93 o 
  -5   5   6       54.46       58.39      4.80 o 
  -4   5   6      410.72      398.80      9.68 o 
  -3   5   6      141.86      131.99      5.52 o 
  -2   5   6      876.04      893.93     11.87 o 
  -1   5   6        0.01        6.11      2.24 o 
   0   5   6       52.72       61.90      3.63 o 
   1   5   6      128.57      147.94      6.03 o 
   2   5   6      882.81      914.24     12.75 o 
   3   5   6      869.86      882.93     12.47 o 
   4   5   6       29.18       25.70      2.77 o 
   5   5   6      247.91      250.75     10.31 o 
   6   5   6      960.02      960.16     28.70 o 
   7   5   6        4.55        5.61      3.57 o 
   8   5   6       40.41       29.41      7.57 o 
  -9   6   6        4.75        8.82      7.10 o 
  -8   6   6      166.82      183.45     17.59 o 
  -7   6   6      195.50      191.34     11.35 o 
  -6   6   6      353.70      363.37     16.76 o 
  -5   6   6     1749.92     1747.98     33.01 o 
  -4   6   6      230.86      228.89      7.99 o 
  -3   6   6      113.87      123.45      6.16 o 
  -2   6   6       68.01       75.96      4.55 o 
  -1   6   6      450.73      436.80      9.71 o 
   0   6   6        7.23        6.17      2.09 o 
   1   6   6       84.79       73.75      4.70 o 
   2   6   6      660.39      690.49     11.37 o 
   3   6   6       79.58       78.47      5.43 o 
   4   6   6     1229.94     1281.36     21.47 o 
   5   6   6      417.62      404.74     12.45 o 
   6   6   6      204.74      174.25      9.10 o 
   7   6   6        0.01        0.82      7.88 o 
   8   6   6       12.55       16.28      9.92 o 
  -8   7   6      348.47      348.66     18.63 o 
  -7   7   6      853.16      852.65     27.28 o 
  -6   7   6      128.51      136.97     11.35 o 
  -5   7   6      212.77      211.70     12.67 o 
  -4   7   6      293.74      294.21      9.33 o 
  -3   7   6      249.12      228.13      8.20 o 
  -2   7   6      495.71      497.36     10.76 o 
  -1   7   6       18.14       22.34      2.76 o 
   0   7   6      644.78      702.76     14.03 o 
   1   7   6       95.83       94.92      5.86 o 
   2   7   6       17.01       18.93      6.11 o 
   3   7   6       29.83       31.00      3.64 o 
   4   7   6      723.27      703.24     15.20 o 
   5   7   6       52.29       36.16      5.30 o 
   6   7   6        2.44        4.88      4.24 o 
   7   7   6       43.96       37.61      7.11 o 
  -8   8   6       12.93       15.14      7.17 o 
  -7   8   6      248.55      277.71     20.34 o 
  -6   8   6       59.20       47.39      7.67 o 
  -5   8   6       49.45       40.66      5.70 o 
  -4   8   6     2463.20     2680.55     43.71 o 
  -3   8   6      164.73      151.35      8.42 o 
  -2   8   6       99.84       93.30      5.16 o 
  -1   8   6      385.52      409.69     10.47 o 
   0   8   6      366.22      346.86      9.33 o 
   1   8   6      829.38      832.36     15.58 o 
   2   8   6       36.35       39.05      5.00 o 
   3   8   6       79.65       92.75      7.29 o 
   4   8   6        7.52       10.10      3.79 o 
   5   8   6       45.55       38.79      6.36 o 
   6   8   6      410.04      419.61     19.16 o 
   7   8   6      173.86      178.28     12.76 o 
  -7   9   6       48.07       44.79     11.36 o 
  -6   9   6        6.28       17.56      6.95 o 
  -5   9   6      389.96      364.31     13.77 o 
  -4   9   6       44.76       40.72      6.35 o 
  -3   9   6      913.86      900.30     27.84 o 
  -2   9   6      266.96      264.75     12.62 o 
  -1   9   6       95.03      107.31      8.25 o 
   0   9   6      307.93      317.13     11.23 o 
   1   9   6        0.41       13.81      3.64 o 
   2   9   6       98.12       94.88      8.13 o 
   3   9   6        7.06       17.17      3.82 o 
   4   9   6      113.13      105.59     10.02 o 
   5   9   6       75.64       40.09      6.79 o 
   6   9   6       64.30       51.77     10.57 o 
  -6  10   6        0.73        8.24      8.29 o 
  -5  10   6       10.23       10.89      4.24 o 
  -4  10   6      554.29      592.90     17.42 o 
  -3  10   6       53.74       42.89      5.63 o 
  -2  10   6        8.55       21.49      5.65 o 
  -1  10   6      178.16      174.88     10.97 o 
   0  10   6      685.91      642.40     20.73 o 
   1  10   6       45.62       43.33      6.35 o 
   2  10   6        6.61       13.22      4.52 o 
   3  10   6       26.02       34.56      6.84 o 
   4  10   6        6.49       12.31      4.01 o 
   5  10   6        6.23       13.24      4.95 o 
   6  10   6      154.61      166.81     13.95 o 
  -6  11   6        3.07       16.75      5.65 o 
  -5  11   6       19.11       15.88      9.01 o 
  -4  11   6      166.71      151.03     12.57 o 
  -3  11   6       39.59       24.57      5.10 o 
  -2  11   6       48.70       26.98      8.09 o 
  -1  11   6     1687.58     1713.28     44.39 o 
   0  11   6        8.08       11.85      3.31 o 
   1  11   6        5.05        9.85      3.57 o 
   2  11   6       11.30       13.54      8.01 o 
   3  11   6        0.07       14.13      6.00 o 
   4  11   6       46.45       32.60     10.60 o 
   5  11   6       16.65       18.48      5.42 o 
  -4  12   6       33.04       35.03      8.38 o 
  -3  12   6       37.91       40.74      8.84 o 
  -2  12   6       85.48       76.11     10.14 o 
  -1  12   6      650.78      749.60     34.42 o 
   0  12   6      336.63      340.70     20.62 o 
   1  12   6        4.01        4.75      4.81 o 
   2  12   6      193.14      218.15     15.65 o 
   3  12   6        7.87       17.60      6.01 o 
   4  12   6       45.16       38.35      8.91 o 
  -3  13   6      129.47      148.24     17.81 o 
  -2  13   6       39.36       37.61      7.68 o 
  -1  13   6       15.74       29.84      8.19 o 
   0  13   6        7.32       12.33      4.79 o 
   1  13   6       95.45       77.58     14.90 o 
   2  13   6        3.62       20.07      6.00 o 
  -9   0   7      858.46      823.27     74.05 o 
  -7   0   7       72.41       77.16     10.98 o 
  -5   0   7     5626.02     5831.52    103.54 o 
  -3   0   7     4533.54     4922.83     46.56 o 
  -1   0   7     2595.32     2352.24     35.48 o 
   1   0   7     1174.36     1083.97     15.35 o 
   3   0   7       11.20       12.95      2.36 o 
   5   0   7       31.26       30.25      6.11 o 
   7   0   7       34.41       26.39      6.17 o 
   9   0   7       11.84        9.31      6.80 o 
 -10   1   7        0.90        3.58      5.94 o 
  -9   1   7      123.14      126.95     14.84 o 
  -8   1   7      271.53      265.68     14.24 o 
  -7   1   7        0.85        7.38      5.85 o 
  -6   1   7      302.26      280.09      9.38 o 
  -5   1   7      595.12      600.85     11.79 o 
  -4   1   7       61.69       83.07      4.47 o 
  -3   1   7       62.33       63.17      3.77 o 
  -2   1   7        0.77        1.97      2.17 o 
  -1   1   7       44.69       42.06      3.35 o 
   0   1   7      134.09      129.25      3.78 o 
   1   1   7      675.35      693.01      9.14 o 
   2   1   7      589.81      592.76     12.72 o 
   3   1   7      295.33      304.12      5.20 o 
   4   1   7        9.44        7.10      2.02 o 
   5   1   7      313.64      335.04      7.87 o 
   6   1   7      107.39      105.06      6.26 o 
   7   1   7      218.18      213.46      9.63 o 
   8   1   7      449.96      486.23     23.40 o 
   9   1   7      158.06      153.63     13.46 o 
  -9   2   7       17.71       13.50      7.54 o 
  -8   2   7      207.86      187.48     14.45 o 
  -7   2   7      224.92      231.93     12.65 o 
  -6   2   7      292.91      309.18      9.49 o 
  -5   2   7        1.97        9.29      2.43 o 
  -4   2   7     1433.29     1419.96     22.64 o 
  -3   2   7     6385.61     6940.70     51.07 o 
  -2   2   7      156.21      149.99      4.36 o 
  -1   2   7      493.02      525.21      9.24 o 
   0   2   7      247.36      223.75      4.63 o 
   1   2   7       50.13       55.19      2.37 o 
   2   2   7      113.06      104.64      5.28 o 
   3   2   7        7.67        9.82      2.69 o 
   4   2   7      110.02       94.19      4.77 o 
   5   2   7      289.98      287.94      7.47 o 
   6   2   7      133.32      133.49      7.53 o 
   7   2   7      127.90      128.47      8.35 o 
   8   2   7       69.10       70.74      9.49 o 
  -9   3   7      166.80      171.96     18.65 o 
  -8   3   7       76.07       77.87     11.14 o 
  -7   3   7       12.53       14.13      5.59 o 
  -6   3   7       39.63       40.97      4.64 o 
  -5   3   7      295.05      314.66      9.98 o 
  -4   3   7      288.58      294.48      7.54 o 
  -3   3   7      135.80      125.38      4.68 o 
  -2   3   7       14.45       21.05      2.38 o 
  -1   3   7       73.70       65.39      2.06 o 
   0   3   7      481.74      461.38      6.58 o 
   1   3   7      923.39      940.41     10.66 o 
   2   3   7      142.96      175.93      4.71 o 
   3   3   7       20.48       13.24      1.85 o 
   4   3   7      407.99      401.28      7.88 o 
   5   3   7      201.90      201.77      7.13 o 
   6   3   7      284.17      284.40      9.87 o 
   7   3   7      208.06      197.53      8.52 o 
   8   3   7      285.07      325.74     13.55 o 
  -9   4   7      149.30      147.19     14.97 o 
  -8   4   7      283.81      281.76     16.02 o 
  -7   4   7       16.98       11.33      6.35 o 
  -6   4   7      209.79      193.68     12.63 o 
  -5   4   7      186.97      183.17      7.87 o 
  -4   4   7       19.98       25.76      3.09 o 
  -3   4   7        1.23        5.55      3.32 o 
  -2   4   7      629.08      636.45     10.50 o 
  -1   4   7       10.84        7.01      1.51 o 
   0   4   7     1543.79     1622.89     15.38 o 
   1   4   7       35.08       40.36      3.19 o 
   2   4   7      577.40      592.55      9.21 o 
   3   4   7     1777.68     1893.81     18.40 o 
   4   4   7       48.73       71.81      4.79 o 
   5   4   7      115.57      106.78      6.30 o 
   6   4   7       77.71       75.30      5.48 o 
   7   4   7      166.15      154.68      9.12 o 
   8   4   7        4.04        6.26      4.32 o 
  -9   5   7       27.19       14.96      8.06 o 
  -8   5   7      148.06      143.12     14.16 o 
  -7   5   7      109.92      105.80     14.72 o 
  -6   5   7       12.66       12.01      3.77 o 
  -5   5   7      552.74      542.02     12.25 o 
  -4   5   7      251.10      267.13      8.52 o 
  -3   5   7      514.26      527.20      9.64 o 
  -2   5   7      713.00      764.97     11.20 o 
  -1   5   7     1947.29     1990.15     18.69 o 
   0   5   7        4.76        6.68      2.46 o 
   1   5   7      588.96      614.32     10.67 o 
   2   5   7       17.19       21.89      2.74 o 
   3   5   7        0.05        6.66      3.75 o 
   4   5   7      131.19      112.52      7.41 o 
   5   5   7      126.97      106.72      7.19 o 
   6   5   7       71.22       78.70      6.59 o 
   7   5   7      174.38      180.13     13.08 o 
   8   5   7      149.43      164.18     17.49 o 
  -9   6   7       10.12       21.73      6.16 o 
  -8   6   7      448.89      497.06     30.35 o 
  -7   6   7       51.36       57.49      7.13 o 
  -6   6   7      918.72      998.74     22.34 o 
  -5   6   7      267.03      275.06     13.31 o 
  -4   6   7       47.34       54.45      4.45 o 
  -3   6   7       11.20       11.77      3.09 o 
  -2   6   7       16.91       19.01      3.48 o 
  -1   6   7       68.82       91.16      5.13 o 
   0   6   7     1165.47     1243.31     15.14 o 
   1   6   7      167.40      156.39      6.12 o 
   2   6   7      313.88      326.70      8.59 o 
   3   6   7     1297.04     1325.00     19.24 o 
   4   6   7      710.94      676.96     13.65 o 
   5   6   7       26.63       34.33      4.62 o 
   6   6   7       78.89       61.98      8.56 o 
   7   6   7       64.48       68.69     10.38 o 
   8   6   7       16.93       22.75      7.92 o 
  -8   7   7     1166.52     1195.20     51.04 o 
  -7   7   7       32.47       20.48      5.29 o 
  -6   7   7        8.55        4.01      3.25 o 
  -5   7   7      412.06      423.93     26.28 o 
  -4   7   7     2712.38     2726.36     44.33 o 
  -3   7   7      107.78      118.65      6.45 o 
  -2   7   7        0.24        7.80      3.22 o 
  -1   7   7      804.65      807.79     13.17 o 
   0   7   7       27.60       26.91      3.09 o 
   1   7   7      670.33      620.40     11.58 o 
   2   7   7        5.50       14.91      2.50 o 
   3   7   7      148.03      148.49      7.09 o 
   4   7   7      255.29      242.22     12.88 o 
   5   7   7      355.32      414.48     13.49 o 
   6   7   7        0.15        4.09      3.77 o 
   7   7   7       11.94       12.58      8.28 o 
  -8   8   7       14.11       33.77      7.17 o 
  -7   8   7       20.36       19.38      6.28 o 
  -6   8   7      250.01      250.55     12.48 o 
  -5   8   7        6.33        9.53      6.55 o 
  -4   8   7      325.86      329.32     18.17 o 
  -3   8   7        2.44        6.06      8.63 o 
  -2   8   7       85.39       92.74      6.28 o 
  -1   8   7      143.54      117.18      6.33 o 
   0   8   7      187.71      188.13      7.86 o 
   1   8   7      416.27      412.31     11.08 o 
   2   8   7      683.47      711.31     15.10 o 
   3   8   7       21.41       24.11      3.84 o 
   4   8   7      193.90      154.36     12.10 o 
   5   8   7      557.63      550.84     15.19 o 
   6   8   7        1.37       15.06      4.73 o 
   7   8   7       25.46       26.31      6.32 o 
  -7   9   7       14.93       12.59      6.06 o 
  -6   9   7        2.03       13.30      3.89 o 
  -5   9   7      351.67      351.75     14.31 o 
  -4   9   7      510.82      469.80     16.84 o 
  -3   9   7        6.38        7.27      5.29 o 
  -2   9   7      220.37      173.98     10.14 o 
  -1   9   7        2.42        8.86      3.75 o 
   0   9   7       75.05       68.49      6.38 o 
   1   9   7      537.66      554.33     14.72 o 
   2   9   7       20.03       28.80      8.02 o 
   3   9   7        0.52        3.19      3.36 o 
   4   9   7      206.68      236.52     12.76 o 
   5   9   7       26.57       27.60      4.42 o 
   6   9   7       20.75        3.76      6.38 o 
  -6  10   7       12.38       11.35      7.32 o 
  -5  10   7       81.49       75.83      9.44 o 
  -4  10   7      248.10      244.89     11.79 o 
  -3  10   7      135.49      136.99     10.94 o 
  -2  10   7       12.13       12.11      4.88 o 
  -1  10   7      415.29      464.73     16.71 o 
   0  10   7     1341.26     1383.20     39.22 o 
   1  10   7       59.70       53.00      6.32 o 
   2  10   7      117.95      145.03     11.25 o 
   3  10   7      159.81      136.27     10.48 o 
   4  10   7        3.01        7.43      4.38 o 
   5  10   7        9.01        8.40      7.96 o 
  -5  11   7       64.83       47.90     11.45 o 
  -4  11   7      111.26      114.60     15.04 o 
  -3  11   7        7.77        2.21      5.37 o 
  -2  11   7      338.25      315.22     13.33 o 
  -1  11   7       11.59       12.90      5.13 o 
   0  11   7       10.70       18.49      5.15 o 
   1  11   7       53.79       56.37      7.18 o 
   2  11   7      221.14      233.31     15.24 o 
   3  11   7       31.27       25.81      8.51 o 
   4  11   7       11.03       14.27      4.93 o 
  -4  12   7       26.14       29.04      8.29 o 
  -3  12   7      200.38      245.49     15.93 o 
  -2  12   7      213.19      245.68     12.30 o 
  -1  12   7       58.98       49.04      7.51 o 
   0  12   7      171.18      182.05     15.11 o 
   1  12   7       47.57       42.00      7.63 o 
   2  12   7        3.01       17.66      5.33 o 
   3  12   7       27.84       38.95      7.64 o 
  -2  13   7       53.07       47.26     11.99 o 
  -1  13   7        1.19       19.70      6.65 o 
   0  13   7        0.33        1.62      6.68 o 
   1  13   7        1.64       11.02      5.62 o 
  -8   0   8       32.89       54.46     12.99 o 
  -6   0   8      958.09      900.33     22.90 o 
  -4   0   8       67.15       70.35      6.19 o 
  -2   0   8      566.40      606.59     10.97 o 
   0   0   8     7221.06     7035.69     72.08 o 
   2   0   8     1580.97     1617.75     23.87 o 
   4   0   8     1855.69     1993.69     26.76 o 
   6   0   8     1029.11     1026.95     47.97 o 
   8   0   8      125.20      138.96     19.83 o 
  -9   1   8      130.51      130.10     13.98 o 
  -8   1   8      268.29      252.03     13.35 o 
  -7   1   8       10.63       17.55      4.99 o 
  -6   1   8       67.63       70.64      6.04 o 
  -5   1   8       34.80       36.08      4.12 o 
  -4   1   8      626.45      614.89     10.63 o 
  -3   1   8      665.72      707.50      9.55 o 
  -2   1   8      677.07      764.58      8.46 o 
  -1   1   8     3489.43     3444.51     22.53 o 
   0   1   8      650.33      709.48      8.16 o 
   1   1   8      174.93      172.33      3.58 o 
   2   1   8     3051.95     3341.09     29.26 o 
   3   1   8       35.28       33.10      2.97 o 
   4   1   8      246.27      264.21      5.78 o 
   5   1   8      123.31      116.93      5.23 o 
   6   1   8      336.61      347.06      9.20 o 
   7   1   8       12.34        8.96      2.14 o 
   8   1   8      125.18      126.84     13.41 o 
  -9   2   8        0.21        8.86      6.90 o 
  -8   2   8       37.51       31.71      6.84 o 
  -7   2   8       56.94       34.49      4.86 o 
  -6   2   8      118.01      136.65      6.64 o 
  -5   2   8        6.30       15.42      2.76 o 
  -4   2   8       24.96       29.79      3.29 o 
  -3   2   8      593.77      581.30      9.80 o 
  -2   2   8      510.37      550.63     10.40 o 
  -1   2   8     1102.43     1082.52     13.92 o 
   0   2   8      335.65      332.91      6.17 o 
   1   2   8       44.68       50.66      2.66 o 
   2   2   8     4157.96     4460.69     37.86 o 
   3   2   8        0.32        4.09      3.30 o 
   4   2   8       20.49       22.62      2.13 o 
   5   2   8       64.24       53.05      5.07 o 
   6   2   8        9.96        9.60      2.42 o 
   7   2   8       24.79       13.69      2.90 o 
   8   2   8        1.63        8.84      4.09 o 
  -9   3   8       58.64       38.27      9.90 o 
  -8   3   8      145.50      146.71     13.49 o 
  -7   3   8        0.36        8.28      4.01 o 
  -6   3   8      323.67      342.73     13.37 o 
  -5   3   8        0.98       10.48      2.98 o 
  -4   3   8       35.94       39.80      4.76 o 
  -3   3   8      436.90      446.56      7.93 o 
  -2   3   8     4949.43     5160.04     44.14 o 
  -1   3   8     3172.40     3344.17     29.19 o 
   0   3   8     1539.41     1578.92     14.80 o 
   1   3   8       75.23       98.12      3.67 o 
   2   3   8      205.57      207.05      6.10 o 
   4   3   8      143.08      136.70      4.74 o 
   5   3   8      558.93      547.51     10.86 o 
   6   3   8     1162.77     1238.40     26.07 o 
   7   3   8      216.47      214.51      9.84 o 
   8   3   8      439.23      483.60     36.19 o 
  -9   4   8        0.07        0.72      7.28 o 
  -8   4   8       19.61       16.98      5.17 o 
  -7   4   8       92.06       89.31      8.94 o 
  -6   4   8      173.82      192.91     10.62 o 
  -5   4   8      122.88      124.84      6.71 o 
  -4   4   8       30.67       28.94      4.38 o 
  -3   4   8       94.63       94.01      4.69 o 
  -2   4   8       46.32       44.99      2.47 o 
  -1   4   8      483.05      458.17      6.84 o 
   0   4   8      233.33      262.25      5.53 o 
   1   4   8       23.54       19.86      2.25 o 
   2   4   8       69.90       73.30      3.74 o 
   3   4   8      775.97      808.28     10.73 o 
   4   4   8      350.43      357.03      8.22 o 
   5   4   8      186.88      209.73      9.24 o 
   6   4   8       46.68       36.43      3.97 o 
   7   4   8       50.96       52.33      9.05 o 
   8   4   8        1.59        4.04     11.84 o 
  -9   5   8      169.03      172.57     13.80 o 
  -8   5   8       72.00       62.52     13.96 o 
  -7   5   8        2.98       13.25      3.56 o 
  -6   5   8     1177.73     1171.67     25.04 o 
  -5   5   8      107.15      104.71      6.35 o 
  -4   5   8       62.57       61.59      4.72 o 
  -3   5   8      193.69      196.66      6.71 o 
  -2   5   8      454.06      441.41     10.43 o 
  -1   5   8      712.26      717.77     10.61 o 
   0   5   8      202.97      214.91      5.98 o 
   1   5   8      520.31      492.88      8.76 o 
   2   5   8       42.71       36.36      4.40 o 
   3   5   8      421.60      435.00      9.06 o 
   4   5   8       95.03      115.80      5.58 o 
   5   5   8      528.68      539.09     12.93 o 
   6   5   8        4.27        6.70      2.34 o 
   7   5   8       38.66       35.15      5.83 o 
   8   5   8        3.38        6.64      4.19 o 
  -8   6   8        1.17       14.82      8.25 o 
  -7   6   8        4.79       11.73      3.75 o 
  -6   6   8      100.33      122.08     10.57 o 
  -5   6   8      344.42      348.52     14.69 o 
  -4   6   8      244.86      264.39     11.02 o 
  -3   6   8      697.74      696.94     14.23 o 
  -2   6   8        7.84        8.02      2.93 o 
  -1   6   8      214.02      211.33      6.49 o 
   0   6   8       87.94       94.59      5.08 o 
   1   6   8      582.10      558.81     13.98 o 
   2   6   8      117.99      113.69      6.10 o 
   3   6   8      592.24      600.68     11.94 o 
   4   6   8       90.26       91.52      6.24 o 
   5   6   8      169.56      178.65      8.59 o 
   6   6   8       65.24       57.85      8.39 o 
   7   6   8       13.01       15.08      4.04 o 
  -8   7   8      303.90      329.45     18.92 o 
  -7   7   8      169.61      171.26     11.49 o 
  -6   7   8       60.88       67.29      7.78 o 
  -5   7   8       74.97       54.54      7.53 o 
  -4   7   8       76.31       65.65      7.09 o 
  -3   7   8        7.40       10.36      3.35 o 
  -2   7   8        0.07        8.55      4.10 o 
  -1   7   8      168.88      145.50      7.30 o 
   0   7   8       35.03       26.67      3.25 o 
   1   7   8       41.19       40.83      3.73 o 
   2   7   8        0.05        8.73      4.30 o 
   3   7   8     1397.74     1418.68     21.77 o 
   4   7   8      310.09      325.11      9.97 o 
   5   7   8        3.76       11.18      3.28 o 
   6   7   8      134.05      147.74     13.68 o 
   7   7   8       53.35       47.58     11.05 o 
  -8   8   8      154.51      178.99     27.18 o 
  -7   8   8       17.27       14.82      4.21 o 
  -6   8   8        3.69       17.73      5.24 o 
  -5   8   8        6.80       21.09      4.67 o 
  -4   8   8      134.72      111.39      8.13 o 
  -3   8   8     1156.24     1164.06     31.73 o 
  -2   8   8        2.50       15.47      4.19 o 
  -1   8   8       25.04       31.24      4.15 o 
   0   8   8      402.84      406.76     10.74 o 
   1   8   8     1463.47     1551.46     26.90 o 
   2   8   8       12.52       13.35      2.81 o 
   3   8   8      112.53      113.73      7.28 o 
   4   8   8      380.08      385.60     13.75 o 
   5   8   8      276.24      288.06     13.78 o 
   6   8   8       12.31        9.75      7.31 o 
  -7   9   8       85.17      108.68     13.01 o 
  -6   9   8      142.63      128.66     12.62 o 
  -5   9   8       41.33       34.47      6.81 o 
  -4   9   8       74.55       58.88      6.76 o 
  -3   9   8      311.50      321.55     12.38 o 
  -2   9   8      123.74      113.11      7.92 o 
  -1   9   8      180.31      212.52     11.40 o 
   0   9   8     1014.28     1035.68     21.84 o 
   1   9   8      655.23      656.49     15.09 o 
   2   9   8        4.56       -1.06      4.10 o 
   3   9   8       36.82       39.34      5.45 o 
   4   9   8       99.89       92.54     10.98 o 
   5   9   8       44.33       16.69      6.90 o 
   6   9   8      123.02      101.11     17.04 o 
  -6  10   8       21.92       20.47      6.45 o 
  -5  10   8        2.32        9.51      3.56 o 
  -4  10   8        0.38       12.14      5.18 o 
  -3  10   8      467.99      456.11     16.27 o 
  -2  10   8       70.59       67.78      7.44 o 
  -1  10   8      221.61      205.66     11.48 o 
   0  10   8      250.68      270.69     11.77 o 
   1  10   8       14.07       18.28      4.61 o 
   2  10   8      572.19      611.44     16.99 o 
   3  10   8       56.12       48.74      8.52 o 
   4  10   8       61.37       58.40      7.56 o 
   5  10   8        0.03        6.44      5.78 o 
  -5  11   8       56.81       27.36      8.10 o 
  -4  11   8       16.36       22.00      6.57 o 
  -3  11   8       21.43       18.88      7.80 o 
  -2  11   8       74.88       53.52      8.49 o 
  -1  11   8      402.81      447.90     17.91 o 
   0  11   8       45.02       30.41      6.51 o 
   1  11   8       87.38       72.82     10.07 o 
   2  11   8      254.61      243.50     15.72 o 
   3  11   8        9.07       18.23      5.62 o 
   4  11   8        0.62        5.46      5.51 o 
  -4  12   8        0.00        8.97      6.05 o 
  -3  12   8       11.43       17.11      4.83 o 
  -2  12   8      236.41      246.17     14.91 o 
  -1  12   8      180.72      205.01     15.60 o 
   0  12   8       35.04       30.37      5.89 o 
   1  12   8      114.12       88.91     12.85 o 
   2  12   8       17.14       22.98      6.78 o 
   3  12   8      140.66      141.87     14.11 o 
  -2  13   8       32.68       39.41      7.28 o 
  -1  13   8      117.29      109.39     11.60 o 
   0  13   8       13.91       13.44      5.83 o 
   1  13   8       16.98       15.88      5.81 o 
  -9   0   9      333.11      360.48     60.63 o 
  -7   0   9       27.78       40.73      9.91 o 
  -5   0   9       89.18       77.22      7.93 o 
  -3   0   9      420.48      463.92     10.96 o 
  -1   0   9      927.78      952.95     13.54 o 
   1   0   9     2978.40     3053.31     30.82 o 
   3   0   9      182.57      165.40      6.32 o 
   5   0   9      263.45      270.96      9.44 o 
   7   0   9      114.43      117.77     14.16 o 
  -9   1   9       22.02       18.62      8.60 o 
  -8   1   9       63.44       72.37      8.33 o 
  -7   1   9        7.21        2.22      5.62 o 
  -6   1   9       42.23       47.64      5.07 o 
  -5   1   9     1269.36     1361.68     17.86 o 
  -4   1   9       15.73       18.08      2.88 o 
  -3   1   9        8.03        6.62      2.79 o 
  -2   1   9        0.32        1.45      2.06 o 
  -1   1   9      118.42       93.12     12.68 o 
   0   1   9      679.68      673.52      9.36 o 
   1   1   9     1222.83     1337.10     12.26 o 
   2   1   9      838.91      874.09     12.71 o 
   3   1   9      336.16      360.14      9.70 o 
   4   1   9       13.76       20.83      2.85 o 
   5   1   9       20.98       14.03      3.89 o 
   6   1   9       99.03       90.39      6.48 o 
   7   1   9       11.93       13.30      3.93 o 
   8   1   9       11.84       18.16      6.24 o 
  -9   2   9      310.64      345.47     17.05 o 
  -8   2   9       53.71       45.70      7.33 o 
  -7   2   9       24.52       31.33      7.36 o 
  -6   2   9        0.73        2.53      5.25 o 
  -5   2   9      217.73      247.42      7.88 o 
  -4   2   9      272.81      302.21      7.41 o 
  -3   2   9       27.41       22.63      2.14 o 
  -2   2   9     3677.68     3873.68     39.42 o 
  -1   2   9      877.41      863.72     12.55 o 
   0   2   9     1257.59     1297.32     12.04 o 
   1   2   9      864.26      901.09      9.10 o 
   2   2   9       11.70       13.58      1.95 o 
   3   2   9      146.84      136.89      5.74 o 
   4   2   9      321.17      328.07      9.23 o 
   5   2   9        5.30        7.56      1.85 o 
   6   2   9        7.32        6.51      2.32 o 
   7   2   9        0.67        0.71      4.89 o 
   8   2   9      101.32      100.22     22.15 o 
  -9   3   9        3.71       19.48      6.35 o 
  -8   3   9       17.94       22.70      6.62 o 
  -7   3   9      301.52      286.91     13.93 o 
  -6   3   9      214.75      201.58     11.14 o 
  -5   3   9      229.69      220.13      7.47 o 
  -4   3   9       14.42       22.53      3.24 o 
  -3   3   9       57.21       70.20      3.65 o 
  -2   3   9      238.17      234.18      9.28 o 
  -1   3   9     2624.14     2680.89     26.56 o 
   0   3   9       96.89      108.08      3.71 o 
   1   3   9      111.22      101.62      3.75 o 
   2   3   9      727.44      727.02     12.92 o 
   3   3   9       51.67       51.37      4.28 o 
   4   3   9        3.72        4.39      4.75 o 
   5   3   9     1436.08     1446.46     26.71 o 
   6   3   9      174.04      176.47      9.25 o 
   7   3   9       33.16       23.48      4.83 o 
   8   3   9        0.69        4.95      5.81 o 
  -9   4   9      132.43      154.07     17.48 o 
  -8   4   9      389.04      402.12     19.07 o 
  -7   4   9       18.16       12.07      4.85 o 
  -6   4   9       21.64       14.39      2.71 o 
  -5   4   9       15.01       20.12      3.71 o 
  -4   4   9      200.97      199.22      6.66 o 
  -3   4   9     1496.72     1540.48     14.88 o 
  -2   4   9      729.07      794.64     14.61 o 
  -1   4   9     1151.63     1165.70     14.22 o 
   0   4   9      656.24      695.14      9.67 o 
   1   4   9        6.69        4.36      2.08 o 
   2   4   9       37.47       34.25      2.49 o 
   3   4   9        0.76        7.43      2.41 o 
   4   4   9       43.47       44.67      4.39 o 
   5   4   9        0.08        3.59      3.28 o 
   6   4   9        9.54        7.62      3.89 o 
   7   4   9      114.27       82.77     14.16 o 
   8   4   9      209.48      196.54     23.59 o 
  -9   5   9        1.18        7.34      6.56 o 
  -8   5   9      170.50      162.55     13.29 o 
  -7   5   9     1130.67     1228.23     22.80 o 
  -6   5   9      318.42      321.54     12.02 o 
  -5   5   9       80.90       79.15      6.24 o 
  -4   5   9      264.35      264.94      7.65 o 
  -3   5   9        3.37        8.08      1.78 o 
  -2   5   9        0.43        9.11      4.74 o 
  -1   5   9       73.73      104.52      4.08 o 
   0   5   9      348.74      380.09      7.69 o 
   1   5   9     1919.47     1892.16     17.74 o 
   2   5   9       55.39       60.36      6.17 o 
   3   5   9      304.86      289.09      7.63 o 
   4   5   9      136.16      149.33      7.13 o 
   5   5   9      806.01      823.79     19.02 o 
   6   5   9       46.26       35.91      4.19 o 
   7   5   9        2.48        9.90      6.60 o 
  -8   6   9       11.46        4.66      9.36 o 
  -7   6   9        3.30        9.78      5.69 o 
  -6   6   9      429.27      410.47     15.13 o 
  -5   6   9        4.64        7.51      2.98 o 
  -4   6   9      393.31      336.68      9.40 o 
  -3   6   9        0.13        5.70      2.03 o 
  -2   6   9       10.65       11.98      2.53 o 
  -1   6   9      154.11      147.17      5.75 o 
   0   6   9     1058.28     1064.07     14.41 o 
   1   6   9       17.74       19.13      2.59 o 
   2   6   9      237.19      231.49     11.43 o 
   3   6   9        1.93        9.86      2.24 o 
   4   6   9      175.78      174.20      8.43 o 
   5   6   9        1.98        4.86      2.92 o 
   6   6   9       44.73       59.53      9.74 o 
   7   6   9       41.20       29.59      8.53 o 
  -8   7   9        7.67        7.00      8.02 o 
  -7   7   9      161.71      165.03     13.59 o 
  -6   7   9        1.13        3.78      4.27 o 
  -5   7   9      194.40      174.89     10.51 o 
  -4   7   9       88.93       84.67     10.49 o 
  -3   7   9        0.29        3.67      4.97 o 
  -2   7   9       27.07       25.72      2.55 o 
  -1   7   9      111.08      109.37      5.70 o 
   0   7   9      786.34      825.49     15.88 o 
   1   7   9      203.23      214.33      7.33 o 
   2   7   9     1031.06     1084.42     18.07 o 
   3   7   9       30.71       30.03      4.15 o 
   4   7   9        9.38       10.63      2.97 o 
   5   7   9      106.96       91.96      9.32 o 
   6   7   9       47.74       47.22     26.97 o 
   7   7   9       31.97       26.52      5.65 o 
  -7   8   9       29.09       38.70      8.73 o 
  -6   8   9       15.23        6.22      5.72 o 
  -5   8   9       53.89       55.92      7.22 o 
  -4   8   9      486.84      453.65     16.60 o 
  -3   8   9       48.63       54.67      6.35 o 
  -2   8   9      176.32      170.92     10.75 o 
  -1   8   9      309.79      307.36     10.72 o 
   0   8   9      265.14      267.98     10.91 o 
   1   8   9     1767.28     1811.19     29.43 o 
   2   8   9      495.29      487.37     13.20 o 
   3   8   9       23.97       17.09      3.84 o 
   4   8   9      110.63      109.73      8.91 o 
   5   8   9      126.85      129.62     12.42 o 
   6   8   9       80.59       53.51     11.18 o 
  -7   9   9        0.00       20.07     10.97 o 
  -6   9   9        1.52       11.23      5.38 o 
  -5   9   9        0.02        9.38      3.48 o 
  -4   9   9        1.19       15.46      5.44 o 
  -3   9   9     1747.75     1712.94     51.21 o 
  -2   9   9       63.51       65.69      6.74 o 
  -1   9   9       67.13       65.26      6.09 o 
   0   9   9       79.19       74.55      6.37 o 
   1   9   9      286.01      283.79     14.14 o 
   2   9   9       28.51       26.27      4.16 o 
   3   9   9        2.26        0.15      5.96 o 
   4   9   9      401.82      436.95     19.10 o 
   5   9   9      105.74       99.49     13.60 o 
  -6  10   9       33.94       28.48      5.54 o 
  -5  10   9        1.82       10.59      6.84 o 
  -4  10   9       21.56       14.45      9.34 o 
  -3  10   9       11.90       16.09      4.45 o 
  -2  10   9      243.06      288.19     12.03 o 
  -1  10   9      222.51      254.95     11.40 o 
   0  10   9      208.51      208.49      9.55 o 
   1  10   9        5.72       16.31      4.26 o 
   2  10   9       63.86       62.83      7.66 o 
   3  10   9       56.71       38.87      7.72 o 
   4  10   9      165.30      185.98     14.29 o 
   5  10   9        1.26       11.86      6.10 o 
  -5  11   9       56.61       52.17      8.27 o 
  -4  11   9      172.13      196.48     22.30 o 
  -3  11   9        6.70       14.98      7.44 o 
  -2  11   9      399.72      426.44     20.06 o 
  -1  11   9       44.07       29.75      5.80 o 
   0  11   9      131.33      113.35     13.82 o 
   1  11   9       54.72       63.57      7.93 o 
   2  11   9       14.66       19.31      5.55 o 
   3  11   9        1.60       11.59      5.08 o 
   4  11   9        3.50       19.85      5.93 o 
  -4  12   9       64.24       51.68     12.48 o 
  -3  12   9      493.80      500.13     21.42 o 
  -2  12   9        5.22       12.23      7.98 o 
  -1  12   9       48.40       31.08     13.95 o 
   0  12   9        2.96       12.50      6.49 o 
   1  12   9       23.09       23.44      5.93 o 
   2  12   9      118.29      103.76     11.68 o 
  -8   0  10       83.17       93.89     15.78 o 
  -6   0  10      112.63       96.90     10.63 o 
  -4   0  10      830.71      804.61     18.74 o 
  -2   0  10      194.01      197.07      7.17 o 
   0   0  10      330.33      329.18      8.81 o 
   2   0  10       44.21       26.82      4.81 o 
   4   0  10       13.92       12.15      3.61 o 
   6   0  10     1160.36     1231.69     34.89 o 
   8   0  10        1.98      -14.22     14.22 o 
  -9   1  10       79.81      103.00     15.30 o 
  -8   1  10      497.70      401.96     14.15 o 
  -7   1  10      593.72      576.16     14.88 o 
  -6   1  10      190.31      205.68     10.90 o 
  -5   1  10       11.91       14.64      3.06 o 
  -4   1  10        7.10       10.88      3.28 o 
  -3   1  10      472.37      427.13      8.93 o 
  -2   1  10      142.09      128.24      4.93 o 
  -1   1  10      285.88      285.53      4.86 o 
   0   1  10     1875.72     1960.84     17.13 o 
   1   1  10      453.34      469.40      7.31 o 
   2   1  10       53.72       69.33      3.80 o 
   3   1  10      180.28      204.91      7.16 o 
   4   1  10      167.33      155.99      7.37 o 
   5   1  10       11.70        7.57      2.57 o 
   6   1  10        4.17        4.90      1.51 o 
   7   1  10      352.33      359.39     17.08 o 
   8   1  10       64.14       62.74     12.76 o 
  -9   2  10       38.96       35.26      7.95 o 
  -8   2  10      301.59      277.99     13.07 o 
  -7   2  10       30.79       27.68      6.10 o 
  -6   2  10      249.25      248.72     11.81 o 
  -5   2  10      157.24      141.21      7.17 o 
  -4   2  10        7.15       10.24      2.10 o 
  -3   2  10        0.05        4.23      2.49 o 
  -2   2  10      150.18      150.92      6.32 o 
  -1   2  10       38.97       48.50      4.22 o 
   0   2  10      129.06      158.06      4.11 o 
   1   2  10      411.20      395.31      6.07 o 
   2   2  10       51.66       43.99      3.17 o 
   3   2  10      358.28      386.32     11.70 o 
   4   2  10       12.59       10.67      3.28 o 
   5   2  10        0.20        1.03      3.47 o 
   6   2  10      127.33      135.64      9.48 o 
   7   2  10       75.71       72.97     14.27 o 
   8   2  10      209.94      200.00     27.41 o 
  -9   3  10        0.13        4.64      8.24 o 
  -8   3  10        6.65       14.36      4.66 o 
  -7   3  10      918.75      965.08     26.63 o 
  -6   3  10       97.12      107.03      7.50 o 
  -5   3  10        6.73        9.78      3.30 o 
  -4   3  10        1.67        7.56      2.74 o 
  -3   3  10      186.60      195.21      8.26 o 
  -2   3  10     1522.23     1576.58     21.45 o 
  -1   3  10      809.32      915.67     15.65 o 
   0   3  10      546.33      502.96      7.72 o 
   1   3  10      280.55      279.02      5.81 o 
   2   3  10       45.86       54.34      6.57 o 
   3   3  10       17.60       20.05      3.33 o 
   4   3  10       23.12       22.59      4.04 o 
   5   3  10       51.99       50.56      5.05 o 
   6   3  10      185.14      189.48     11.22 o 
   7   3  10        7.21       -0.95      5.11 o 
   8   3  10      105.77      151.82     20.89 o 
  -9   4  10       88.62       84.76     10.03 o 
  -8   4  10       33.10       29.98      5.02 o 
  -7   4  10        1.65       13.12      4.37 o 
  -6   4  10      987.56     1011.45     23.10 o 
  -5   4  10      315.67      353.25     10.02 o 
  -4   4  10       23.76       37.50      3.76 o 
  -3   4  10       12.64       14.20      2.43 o 
  -2   4  10       16.03       17.25      3.27 o 
  -1   4  10      852.04      909.78     14.70 o 
   0   4  10        0.02        6.68      1.37 o 
   1   4  10       76.42       74.91      4.00 o 
   2   4  10       35.80       37.47      2.66 o 
   3   4  10       19.67       20.49      2.56 o 
   4   4  10      433.07      427.43     13.32 o 
   5   4  10       66.93       56.53      6.36 o 
   6   4  10       55.48       51.69      6.25 o 
   7   4  10        2.82       13.13      5.97 o 
  -8   5  10      239.26      230.04     14.31 o 
  -7   5  10        7.83        1.69      5.72 o 
  -6   5  10      103.52       98.97      8.85 o 
  -5   5  10      114.61      115.24     10.25 o 
  -4   5  10      483.55      495.05     10.46 o 
  -3   5  10      161.52      137.69      4.88 o 
  -2   5  10       33.25       35.28      4.73 o 
  -1   5  10      224.54      247.31      7.15 o 
   0   5  10     1984.16     2039.35     20.47 o 
   1   5  10      121.70      128.49      5.42 o 
   2   5  10       13.40       15.33      2.33 o 
   3   5  10      173.64      161.18      5.65 o 
   4   5  10     1588.14     1619.03     23.28 o 
   5   5  10       17.72       14.29      3.05 o 
   6   5  10       35.49       20.23      5.32 o 
   7   5  10      320.44      343.85     19.74 o 
  -8   6  10      152.44      145.96     13.67 o 
  -7   6  10      441.08      480.56     17.38 o 
  -6   6  10     1232.51     1245.49     31.86 o 
  -5   6  10      153.74      159.85      9.42 o 
  -4   6  10      229.89      226.59     10.29 o 
  -3   6  10      180.09      194.06      6.92 o 
  -2   6  10      108.46      114.06      4.45 o 
  -1   6  10        1.74        6.96      3.20 o 
   0   6  10      251.19      242.22      6.92 o 
   1   6  10      215.62      223.93      7.17 o 
   2   6  10      531.92      532.69     11.23 o 
   3   6  10       83.92       93.48      5.85 o 
   4   6  10        0.01        9.02      2.35 o 
   5   6  10        8.50       10.14      4.23 o 
   6   6  10       18.66       22.78      6.01 o 
   7   6  10       25.94       13.77      5.97 o 
  -8   7  10       27.02       18.56      5.26 o 
  -7   7  10      100.33       89.93     15.05 o 
  -6   7  10      303.61      299.23     18.22 o 
  -5   7  10      143.59      146.70     10.86 o 
  -4   7  10      124.87      140.30      9.68 o 
  -3   7  10       48.20       42.39      4.95 o 
  -2   7  10       12.47       14.56      2.69 o 
  -1   7  10       14.77       16.32      3.45 o 
   0   7  10        9.27       10.09      3.44 o 
   1   7  10        5.67        7.90      3.18 o 
   2   7  10     3946.47     4066.61     74.55 o 
   3   7  10      238.87      257.02     11.88 o 
   4   7  10       83.67       78.04      7.06 o 
   5   7  10      382.85      405.68     15.43 o 
   6   7  10       10.86       16.66      5.99 o 
  -7   8  10       89.49       72.82     12.80 o 
  -6   8  10        6.57       16.95      6.09 o 
  -5   8  10      240.63      257.11     15.58 o 
  -4   8  10        0.37        7.43      5.53 o 
  -3   8  10      151.76      161.21      9.36 o 
  -2   8  10      227.82      218.92     10.82 o 
  -1   8  10      150.57      134.41      8.52 o 
   0   8  10        6.31       10.60      3.15 o 
   1   8  10      962.49      976.31     18.87 o 
   2   8  10      382.37      373.93     13.74 o 
   3   8  10      247.85      242.80      9.60 o 
   4   8  10       21.13       27.21      5.40 o 
   5   8  10      738.70      709.64     30.27 o 
   6   8  10      268.75      295.54     21.30 o 
  -7   9  10       26.94       24.41      8.94 o 
  -6   9  10       12.24        6.43      4.84 o 
  -5   9  10        2.72        9.52      3.33 o 
  -4   9  10      139.60      114.17     13.06 o 
  -3   9  10      282.12      310.56     11.28 o 
  -2   9  10        4.18       14.46      3.71 o 
  -1   9  10        0.94        6.08      2.86 o 
   0   9  10       22.18       25.78      5.13 o 
   1   9  10       32.14       17.99      3.67 o 
   2   9  10       58.61       66.45      6.70 o 
   3   9  10       17.77       13.45      6.05 o 
   4   9  10        0.55       11.99      5.11 o 
   5   9  10        1.54       -1.05      6.96 o 
  -6  10  10      123.50      126.38     16.35 o 
  -5  10  10      211.86      211.82     28.96 o 
  -4  10  10       42.49       39.45      8.13 o 
  -3  10  10       49.70       30.15      7.12 o 
  -2  10  10      761.88      833.12     17.26 o 
  -1  10  10       18.77       26.09      4.92 o 
   0  10  10       41.22       39.91      5.06 o 
   1  10  10       47.98       38.38      4.85 o 
   2  10  10        3.19        8.40      2.84 o 
   3  10  10        0.00       10.40      4.78 o 
   4  10  10       99.24       70.41     11.27 o 
  -5  11  10       13.84       31.23     11.50 o 
  -4  11  10       10.21       30.72     11.16 o 
  -3  11  10        2.44        2.25      8.03 o 
  -2  11  10        5.79       15.74      5.18 o 
  -1  11  10       37.47       29.01      4.17 o 
   0  11  10       69.73       66.12      9.39 o 
   1  11  10        6.83       12.66      4.97 o 
   2  11  10       27.87       40.26      7.73 o 
   3  11  10        0.02       25.98      6.14 o 
  -3  12  10       13.58       13.90      9.77 o 
  -2  12  10       75.14       43.85      9.61 o 
  -1  12  10      102.37       73.05     14.84 o 
   0  12  10      254.06      247.21     18.07 o 
   1  12  10       36.54       26.78      6.17 o 
   2  12  10       26.11       29.29      5.93 o 
  -9   0  11        1.75        5.25      8.07 o 
  -7   0  11       40.89       27.98      5.14 o 
  -5   0  11      673.26      724.32     18.69 o 
  -3   0  11      970.38     1001.20     16.78 o 
  -1   0  11     1537.07     1514.46     21.66 o 
   1   0  11      484.38      454.90      9.43 o 
   3   0  11      502.84      551.38     22.09 o 
   5   0  11       24.96       19.55      4.53 o 
   7   0  11       25.24       24.10     20.97 o 
  -9   1  11       26.75       29.30      6.54 o 
  -8   1  11        9.50        9.52      4.99 o 
  -7   1  11      161.09      145.78     10.31 o 
  -6   1  11       46.20       52.93      6.67 o 
  -5   1  11      119.99      126.53      6.36 o 
  -4   1  11      332.52      357.91      8.29 o 
  -3   1  11     1061.70     1120.43     12.10 o 
  -2   1  11      438.93      398.13      6.86 o 
  -1   1  11      378.82      437.83      7.02 o 
   0   1  11     1303.55     1324.78     15.20 o 
   1   1  11      254.25      256.36      5.42 o 
   2   1  11       74.37       87.42      4.19 o 
   3   1  11       78.63       86.87      5.48 o 
   4   1  11      653.88      663.25     14.12 o 
   5   1  11      350.53      352.33     11.37 o 
   6   1  11      528.85      533.38     31.37 o 
   7   1  11       28.71       26.91      7.02 o 
  -9   2  11        4.66        9.70      6.05 o 
  -8   2  11       10.01       20.03      5.00 o 
  -7   2  11      109.27       81.95      7.68 o 
  -6   2  11      663.66      658.24     15.25 o 
  -5   2  11      292.34      311.38     12.67 o 
  -4   2  11        3.15        7.72      2.29 o 
  -3   2  11      432.59      434.84      8.74 o 
  -2   2  11       30.80       20.42      3.03 o 
  -1   2  11      300.89      278.52      8.21 o 
   0   2  11       19.71       27.27      2.24 o 
   1   2  11        3.36        6.62      1.54 o 
   2   2  11      315.11      319.51      8.00 o 
   3   2  11       17.15       18.94      2.44 o 
   4   2  11      468.80      469.30     11.32 o 
   5   2  11      293.80      307.88     10.75 o 
   6   2  11      178.10      182.82     22.06 o 
   7   2  11        0.00        5.02      4.93 o 
  -9   3  11      299.78      315.35     20.11 o 
  -8   3  11       62.98       48.25      7.31 o 
  -7   3  11      104.73      125.29     14.45 o 
  -6   3  11       77.12       79.42      7.01 o 
  -5   3  11     2865.64     2900.41     50.54 o 
  -4   3  11      857.25      849.12     13.45 o 
  -3   3  11       53.24       46.05      6.69 o 
  -2   3  11      210.32      219.99      8.01 o 
  -1   3  11       16.33       22.72      3.16 o 
   0   3  11      906.69      972.23     10.90 o 
   1   3  11       12.44       14.24      1.63 o 
   2   3  11      626.48      686.58     12.86 o 
   3   3  11        1.77        6.39      4.06 o 
   4   3  11      399.03      384.77     19.36 o 
   5   3  11        0.66        4.28      4.29 o 
   6   3  11        6.55        8.42      5.19 o 
   7   3  11       56.67       51.86     11.92 o 
  -9   4  11       86.46       87.98      9.60 o 
  -8   4  11      500.48      561.58     25.23 o 
  -7   4  11       58.58       47.44      7.56 o 
  -6   4  11      783.17      769.68     19.05 o 
  -5   4  11       22.33       21.53      3.68 o 
  -4   4  11      577.26      587.15     10.74 o 
  -3   4  11      299.83      289.60     10.53 o 
  -2   4  11       10.30       14.33      2.69 o 
  -1   4  11      786.52      793.04     14.93 o 
   0   4  11       18.01       19.09      2.62 o 
   1   4  11      451.26      449.93      8.97 o 
   2   4  11       56.21       70.43      5.48 o 
   3   4  11     1043.75     1013.76     19.29 o 
   4   4  11      749.41      803.72     18.48 o 
   5   4  11      541.32      531.66     18.37 o 
   6   4  11      117.71      103.73     13.36 o 
   7   4  11       23.40       21.33      6.51 o 
  -8   5  11        5.01        7.66      6.47 o 
  -7   5  11       50.27       60.65      9.09 o 
  -6   5  11      843.20      924.27     24.58 o 
  -5   5  11       61.95       54.28      5.87 o 
  -4   5  11       93.46      109.48      8.31 o 
  -3   5  11       60.22       59.98      6.49 o 
  -2   5  11       79.84       82.35      6.65 o 
  -1   5  11      919.29      966.27     16.88 o 
   0   5  11        1.85        1.53      2.60 o 
   1   5  11       27.17       22.63      2.82 o 
   2   5  11      395.46      421.54      8.78 o 
   3   5  11      379.09      386.21     12.01 o 
   4   5  11      477.43      464.15     13.93 o 
   5   5  11       58.62       49.24      6.71 o 
   6   5  11      137.29      127.10     12.77 o 
   7   5  11        8.11       15.38     22.48 o 
  -8   6  11        8.45       15.19      5.90 o 
  -7   6  11      639.60      643.03     29.94 o 
  -6   6  11      392.94      394.12     14.07 o 
  -5   6  11        0.08        2.37      3.43 o 
  -4   6  11      159.77      147.74      8.92 o 
  -3   6  11        0.68        3.25      1.38 o 
  -2   6  11       55.24       43.09      4.39 o 
  -1   6  11      105.39       90.67      3.77 o 
   0   6  11     1207.20     1291.78     17.93 o 
   1   6  11      447.55      446.92      9.89 o 
   2   6  11     1874.88     1938.43     25.76 o 
   3   6  11     1736.49     1859.05     22.84 o 
   4   6  11      174.98      192.58      8.28 o 
   5   6  11       76.20       71.58     10.26 o 
   6   6  11       55.97       42.93     14.95 o 
  -8   7  11       40.27       45.51      9.70 o 
  -7   7  11      101.69      100.73     13.99 o 
  -6   7  11       52.08       51.69      7.48 o 
  -5   7  11        2.17        3.23      2.97 o 
  -4   7  11       13.06       11.05      4.62 o 
  -3   7  11        5.20       12.53      6.01 o 
  -2   7  11       39.57       33.35      5.06 o 
  -1   7  11      157.00      145.05      6.86 o 
   0   7  11       32.49       27.14      3.87 o 
   1   7  11      941.61      920.09     16.17 o 
   2   7  11      827.60      865.11     17.34 o 
   3   7  11       23.59       20.84      3.41 o 
   4   7  11       23.72       21.40      4.06 o 
   5   7  11       48.82       52.62      7.39 o 
   6   7  11        0.04       -6.24      6.24 o 
  -7   8  11       26.75       31.85      9.51 o 
  -6   8  11       20.46       12.08      6.74 o 
  -5   8  11       52.58       65.26      9.88 o 
  -4   8  11      128.05      117.20      9.46 o 
  -3   8  11      137.49      110.17     10.44 o 
  -2   8  11       50.67       55.07      4.65 o 
  -1   8  11      268.34      278.99      8.77 o 
   0   8  11       43.55       36.45      4.14 o 
   1   8  11     1693.34     1810.52     28.59 o 
   2   8  11        6.98       16.95      4.04 o 
   3   8  11        0.82       13.13      3.95 o 
   4   8  11      346.32      396.89     19.76 o 
   5   8  11       85.63       74.15     13.57 o 
  -6   9  11       29.86       26.17      9.62 o 
  -5   9  11       24.84       19.21      4.37 o 
  -4   9  11        5.45        4.12      1.98 o 
  -3   9  11      179.61      171.60      8.05 o 
  -2   9  11      325.06      308.33     11.09 o 
  -1   9  11       57.41       59.33      5.64 o 
   0   9  11       25.46       26.61      4.48 o 
   1   9  11       29.43       19.37      3.81 o 
   2   9  11       67.88       48.11      5.70 o 
   3   9  11       69.34       56.32      7.83 o 
   4   9  11       11.80       12.45      5.12 o 
   5   9  11       23.15       10.23      5.60 o 
  -5  10  11        3.49       17.96      8.79 o 
  -4  10  11       41.21       28.63      8.00 o 
  -3  10  11      289.34      277.02     16.48 o 
  -2  10  11       80.79       66.16      8.61 o 
  -1  10  11      442.70      477.01     15.52 o 
   0  10  11      104.41      106.27     10.23 o 
   1  10  11      107.48       87.18      9.77 o 
   2  10  11        1.74        6.77      3.63 o 
   3  10  11        0.03        8.15      4.93 o 
   4  10  11        0.09        3.17      7.29 o 
  -4  11  11        1.26       21.31      5.77 o 
  -3  11  11       24.47       10.42      9.98 o 
  -2  11  11      460.24      450.68     17.49 o 
  -1  11  11       67.88       66.95     12.83 o 
   0  11  11        1.06       16.11      7.91 o 
   1  11  11      122.45      119.29     14.09 o 
   2  11  11        3.14        9.75      5.47 o 
   3  11  11       14.24       12.13      4.74 o 
  -2  12  11      302.18      304.54     27.75 o 
  -1  12  11        0.04       14.11      9.72 o 
   0  12  11       25.48       27.42      4.65 o 
   1  12  11      226.60      228.21     14.33 o 
  -8   0  12        0.00       -6.18      6.18 o 
  -6   0  12       30.15       39.63      7.81 o 
  -4   0  12       15.40       19.16      4.23 o 
  -2   0  12     1134.36     1158.93     20.54 o 
   0   0  12        5.39        7.57      2.90 o 
   2   0  12       18.37       38.28     19.67 o 
   4   0  12       28.88       40.16      8.21 o 
   6   0  12      306.91      354.01     34.13 o 
  -9   1  12       54.46       38.99     10.86 o 
  -8   1  12        8.61       20.19      4.91 o 
  -7   1  12       78.70       71.24      8.11 o 
  -6   1  12      154.59      171.35      9.52 o 
  -5   1  12      119.41      115.54      5.89 o 
  -4   1  12       17.75       15.13      2.55 o 
  -3   1  12        2.01        8.15      3.48 o 
  -2   1  12      523.15      511.49      7.56 o 
  -1   1  12      130.73      126.20      4.21 o 
   0   1  12      147.01      137.83      4.34 o 
   1   1  12       54.74       57.98      3.31 o 
   2   1  12      221.02      208.10      5.88 o 
   3   1  12      313.83      295.96      8.25 o 
   4   1  12       63.46       54.66      4.05 o 
   5   1  12      202.74      207.23      8.37 o 
   6   1  12      193.36      206.37     10.26 o 
   7   1  12      164.50      185.11     20.94 o 
  -9   2  12        9.15       16.98      7.06 o 
  -8   2  12      108.58      101.03     11.09 o 
  -7   2  12        1.77        8.78      3.07 o 
  -6   2  12      547.61      574.34     13.62 o 
  -5   2  12      438.54      465.12     14.67 o 
  -4   2  12      497.22      482.72      8.99 o 
  -3   2  12      113.50      109.61      7.01 o 
  -2   2  12      175.12      169.93      7.90 o 
  -1   2  12      509.42      508.11      7.88 o 
   0   2  12       28.38       38.12      3.38 o 
   1   2  12        0.12        3.65      3.96 o 
   2   2  12       53.86       59.06      4.73 o 
   3   2  12      157.03      180.09      6.78 o 
   4   2  12      308.30      330.19      9.59 o 
   5   2  12        5.94       11.77      7.45 o 
   6   2  12        8.51       12.06      5.13 o 
   7   2  12      145.97      157.15     19.57 o 
  -9   3  12       89.63       97.63     12.40 o 
  -8   3  12      209.60      208.97     11.51 o 
  -7   3  12        0.17        1.98      3.57 o 
  -6   3  12        0.01        5.50      2.60 o 
  -5   3  12       80.67       68.50      8.68 o 
  -4   3  12      552.06      529.54     11.17 o 
  -3   3  12      706.62      731.49     14.87 o 
  -2   3  12      177.49      177.29      8.01 o 
  -1   3  12      166.93      192.34      7.24 o 
   0   3  12      606.67      590.28      9.05 o 
   1   3  12       10.40       11.56      1.44 o 
   2   3  12       78.44       68.97      4.85 o 
   3   3  12       51.30       46.16      5.67 o 
   4   3  12       52.78       51.92      5.29 o 
   5   3  12      734.65      763.19     18.44 o 
   6   3  12      575.75      560.39     30.13 o 
   7   3  12       56.26       59.98     20.55 o 
  -8   4  12       53.53       50.54     10.52 o 
  -7   4  12        2.43        5.65      4.08 o 
  -6   4  12      138.14      128.94      9.52 o 
  -5   4  12     1166.18     1167.61     20.08 o 
  -4   4  12       22.48       19.93      4.52 o 
  -3   4  12     1152.33     1164.79     21.51 o 
  -2   4  12        4.49       10.12      2.85 o 
  -1   4  12       68.78       63.47      5.31 o 
   0   4  12       99.36      103.83      5.74 o 
   1   4  12      681.22      664.61      9.69 o 
   2   4  12       41.48       31.75      4.60 o 
   3   4  12      363.89      383.46     11.36 o 
   4   4  12        4.05        2.57      4.83 o 
   5   4  12      150.24      156.37     11.55 o 
   6   4  12        1.04        1.73      8.98 o 
   7   4  12       74.08       53.67     23.42 o 
  -8   5  12        9.57       16.05      6.67 o 
  -7   5  12       41.98       29.20      4.92 o 
  -6   5  12       37.69       43.44      6.40 o 
  -5   5  12      483.10      397.26     10.36 o 
  -4   5  12       16.29       12.45      5.19 o 
  -3   5  12      430.56      462.71     15.32 o 
  -2   5  12      433.11      443.02     12.96 o 
  -1   5  12        2.80       20.44      4.22 o 
   0   5  12      818.44      829.92     12.75 o 
   1   5  12        4.09        7.82      2.29 o 
   2   5  12        8.74        7.80      2.99 o 
   3   5  12     2131.09     2228.66     36.54 o 
   4   5  12       42.84       38.75      7.46 o 
   5   5  12       27.80       22.06      9.00 o 
   6   5  12      131.03      135.10     14.66 o 
  -8   6  12        0.02        8.47      9.23 o 
  -7   6  12      108.88      118.22     12.99 o 
  -6   6  12       82.49       92.16     10.74 o 
  -5   6  12       20.29       32.50      6.35 o 
  -4   6  12      178.74      160.42      8.59 o 
  -3   6  12       35.86       36.41      6.66 o 
  -2   6  12        0.24        8.06      5.21 o 
  -1   6  12      493.05      534.50     15.15 o 
   0   6  12      310.37      296.64      7.52 o 
   1   6  12       25.27       19.80      3.47 o 
   2   6  12     2381.95     2452.19     31.59 o 
   3   6  12       98.62       97.68      6.17 o 
   4   6  12       98.67      106.45      9.98 o 
   5   6  12      227.90      223.57     19.14 o 
   6   6  12       37.89       18.74     17.51 o 
  -7   7  12        6.19       14.63      7.31 o 
  -6   7  12       81.58       78.87      9.58 o 
  -5   7  12       22.64       12.98      3.55 o 
  -4   7  12      199.72      185.31      7.36 o 
  -3   7  12      322.68      276.71     14.20 o 
  -2   7  12      129.14       98.88      9.95 o 
  -1   7  12       94.91       76.63      5.55 o 
   0   7  12       85.69       78.30      5.62 o 
   1   7  12      371.18      378.53     10.90 o 
   2   7  12      127.35      124.98      7.82 o 
   3   7  12      269.54      285.52      9.13 o 
   4   7  12        1.69        5.23      8.01 o 
   5   7  12       72.05       47.65     12.01 o 
   6   7  12       30.50       23.27      8.03 o 
  -7   8  12        2.29       11.15      9.39 o 
  -6   8  12      155.85      168.85     22.47 o 
  -5   8  12      103.54       82.27     10.34 o 
  -4   8  12       24.69       18.70      5.98 o 
  -3   8  12        4.51        3.77      5.57 o 
  -2   8  12       32.17       19.88      3.59 o 
  -1   8  12       14.79       10.40      4.82 o 
   0   8  12      453.57      438.08     12.89 o 
   1   8  12      116.06      115.67      8.73 o 
   2   8  12      169.72      160.13      8.29 o 
   3   8  12       30.60       34.15      5.72 o 
   4   8  12        7.87       13.60      4.61 o 
   5   8  12       18.86       18.20      7.18 o 
  -6   9  12       17.53       14.99      5.26 o 
  -5   9  12       69.88       65.39     12.42 o 
  -4   9  12      139.21      139.62     12.68 o 
  -3   9  12      133.77       98.82      9.63 o 
  -2   9  12      157.37      144.69     12.08 o 
  -1   9  12      302.86      287.25     10.25 o 
   0   9  12      226.39      223.34      8.29 o 
   1   9  12       50.00       33.11      3.95 o 
   2   9  12       71.17       56.95      8.55 o 
   3   9  12      143.97      170.90     11.62 o 
   4   9  12       43.60       26.50      7.97 o 
  -5  10  12        2.93        8.77     14.76 o 
  -4  10  12       24.38       19.43      6.35 o 
  -3  10  12       34.81       38.39     11.65 o 
  -2  10  12      190.83      186.18     12.91 o 
  -1  10  12       22.59       19.18      4.56 o 
   0  10  12      266.32      262.61     13.88 o 
   1  10  12      106.49       99.13     11.38 o 
   2  10  12      174.70      193.03     15.31 o 
   3  10  12       11.51       10.16      6.58 o 
  -4  11  12      344.36      376.37     23.61 o 
  -3  11  12        0.34       20.72      8.49 o 
  -2  11  12      141.68      160.11     20.42 o 
  -1  11  12       21.95       18.95      6.87 o 
   0  11  12        6.57       12.22      4.40 o 
   1  11  12       11.21       17.47      5.20 o 
   2  11  12       15.48        9.23      5.57 o 
  -9   0  13      116.29      114.55     14.94 o 
  -7   0  13       84.24       97.94     13.29 o 
  -5   0  13      325.76      283.83     15.44 o 
  -3   0  13      166.94      166.64      7.85 o 
  -1   0  13        9.96        7.72      4.05 o 
   1   0  13      729.66      770.49     16.64 o 
   3   0  13      217.61      223.00     19.06 o 
   5   0  13      405.75      494.33     33.62 o 
   7   0  13      169.56      138.11     27.52 o 
  -9   1  13       61.77       50.14      9.37 o 
  -8   1  13      309.36      340.88     15.38 o 
  -7   1  13       10.25        4.23      3.91 o 
  -6   1  13      515.01      505.74     12.62 o 
  -5   1  13      314.43      331.73      9.81 o 
  -4   1  13     2063.22     2177.37     26.35 o 
  -3   1  13      690.27      663.97      9.73 o 
  -2   1  13      584.27      599.24      8.71 o 
  -1   1  13      406.84      421.30      7.33 o 
   0   1  13      132.11      129.58      4.45 o 
   1   1  13       99.21       90.37      4.31 o 
   2   1  13      128.83      129.24      5.11 o 
   3   1  13      676.81      681.16     11.80 o 
   4   1  13       41.59       35.18      7.23 o 
   5   1  13       71.36       43.50      9.52 o 
   6   1  13        6.19        3.65      8.21 o 
   7   1  13       14.67       24.00      7.92 o 
  -9   2  13       18.45       21.89      6.40 o 
  -8   2  13       48.79       41.60      7.26 o 
  -7   2  13       16.35       15.62      3.94 o 
  -6   2  13      312.33      281.33     10.65 o 
  -5   2  13      440.60      408.38     10.08 o 
  -4   2  13      463.55      454.36      9.45 o 
  -3   2  13      299.16      279.75      9.01 o 
  -2   2  13      125.86      128.38      6.76 o 
  -1   2  13       94.55       82.27      3.32 o 
   0   2  13      121.42      126.82      4.75 o 
   1   2  13       60.55       52.31      4.22 o 
   2   2  13      851.07      892.52     15.65 o 
   3   2  13       73.77       76.49      5.50 o 
   4   2  13       58.15       56.11      8.12 o 
   5   2  13      147.47      151.22      8.62 o 
   6   2  13      199.73      239.01     22.97 o 
   7   2  13       43.07       45.88     11.71 o 
  -8   3  13        2.20        1.71      5.76 o 
  -7   3  13       74.23       85.12     15.13 o 
  -6   3  13       16.49       15.55      3.17 o 
  -5   3  13      460.76      418.99     10.61 o 
  -4   3  13      220.62      215.83      9.90 o 
  -3   3  13        5.70        9.65      4.02 o 
  -2   3  13      337.61      334.96     10.55 o 
  -1   3  13      189.63      185.25      7.67 o 
   0   3  13      708.15      707.65      9.80 o 
   1   3  13      948.03      968.80     12.93 o 
   2   3  13       34.24       27.21      4.32 o 
   3   3  13       14.47       13.39      3.43 o 
   4   3  13       12.48       19.45      3.34 o 
   5   3  13       84.22       83.94      8.62 o 
   6   3  13      231.91      238.97     23.21 o 
   7   3  13       17.80       14.14      6.28 o 
  -8   4  13        0.73        7.68      5.49 o 
  -7   4  13        0.00        9.38      6.73 o 
  -6   4  13      102.01       80.28      6.87 o 
  -5   4  13      281.75      333.52      9.22 o 
  -4   4  13      220.88      224.05     12.53 o 
  -3   4  13        0.62        4.04      5.22 o 
  -2   4  13      930.69      915.08     17.94 o 
  -1   4  13       66.17       68.50      6.57 o 
   0   4  13      310.55      290.14      8.81 o 
   1   4  13        0.32        6.16      3.58 o 
   2   4  13      975.25     1024.24     19.04 o 
   3   4  13      108.83      113.83      7.60 o 
   4   4  13      447.98      437.10     13.42 o 
   5   4  13       30.81       32.82      6.84 o 
   6   4  13       43.98       28.74      8.03 o 
  -8   5  13       23.56       23.09      4.86 o 
  -7   5  13        5.16       12.35      4.26 o 
  -6   5  13       46.73       30.69      4.97 o 
  -5   5  13       57.18       62.60      5.35 o 
  -4   5  13      745.62      751.89     19.76 o 
  -3   5  13       30.30       23.99      4.64 o 
  -2   5  13       42.92       39.97      5.34 o 
  -1   5  13        9.72       10.44      2.82 o 
   0   5  13        4.65        4.06      2.47 o 
   1   5  13      255.38      242.12      9.05 o 
   2   5  13     1228.36     1286.05     24.07 o 
   3   5  13      185.10      176.68      9.90 o 
   4   5  13        5.91        7.26      4.28 o 
   5   5  13       47.94       35.54      7.65 o 
   6   5  13        6.52        8.00      4.21 o 
  -7   6  13        0.81        8.25      6.10 o 
  -6   6  13      388.12      425.05     15.32 o 
  -5   6  13      124.03      117.02      8.73 o 
  -4   6  13      184.73      178.78     16.74 o 
  -3   6  13       59.62       41.34      6.51 o 
  -2   6  13       27.29       17.25      4.09 o 
  -1   6  13       31.28       31.75      4.77 o 
   0   6  13       86.67       81.56      4.66 o 
   1   6  13       14.75       13.21      2.20 o 
   2   6  13      125.01      115.36      7.91 o 
   3   6  13       24.50       14.94      3.66 o 
   4   6  13      562.48      572.07     17.50 o 
   5   6  13       10.73        8.02      4.66 o 
   6   6  13        0.54        7.21      8.35 o 
  -7   7  13       19.32       24.59      8.64 o 
  -6   7  13       26.68       22.01      5.93 o 
  -5   7  13        0.29        5.07      5.67 o 
  -4   7  13      119.07      130.81     15.39 o 
  -3   7  13      186.80      205.64     14.13 o 
  -2   7  13        0.01        8.60      3.75 o 
  -1   7  13        1.45       10.52      4.61 o 
   0   7  13       52.40       46.57      3.91 o 
   1   7  13        1.35        8.29      2.40 o 
   2   7  13      337.76      347.06      9.09 o 
   3   7  13      150.35      139.46      7.63 o 
   4   7  13       11.14       12.54      4.98 o 
   5   7  13        2.64       19.65      9.07 o 
  -6   8  13        5.03       10.63     12.70 o 
  -5   8  13        8.88       11.86      8.02 o 
  -4   8  13        0.63       -2.20      7.47 o 
  -3   8  13        4.69       18.81      8.79 o 
  -2   8  13        8.02       14.50      6.99 o 
  -1   8  13      120.08      119.75      7.92 o 
   0   8  13      776.50      854.54     15.69 o 
   1   8  13      154.59      157.76      9.93 o 
   2   8  13      172.38      178.11      8.56 o 
   3   8  13       13.58       14.56      3.40 o 
   4   8  13      123.70      139.53     14.58 o 
   5   8  13       76.54       53.84      9.55 o 
  -6   9  13        0.71       21.55      8.06 o 
  -5   9  13       41.33       63.88     16.33 o 
  -4   9  13      224.08      238.25     18.54 o 
  -3   9  13      251.35      241.35     20.94 o 
  -2   9  13       29.48       23.78      7.52 o 
  -1   9  13       64.63       58.58      7.45 o 
   0   9  13       50.17       47.77      6.66 o 
   1   9  13       77.99       85.50      9.44 o 
   2   9  13      157.43      160.69     14.33 o 
   3   9  13        9.64       13.12      7.71 o 
   4   9  13       63.20      103.72     13.57 o 
  -5  10  13       35.38       33.16      7.54 o 
  -4  10  13       28.53       12.53      6.30 o 
  -3  10  13       89.75       81.68     13.13 o 
  -2  10  13        3.65        1.89      7.47 o 
  -1  10  13      289.51      309.01     18.30 o 
   0  10  13       19.44       19.27      4.86 o 
   1  10  13       16.37       15.97      5.46 o 
   2  10  13        3.54        6.09      4.75 o 
   3  10  13       25.40       24.20      9.45 o 
  -3  11  13        5.09       18.73      9.27 o 
  -2  11  13        1.11        1.06      6.17 o 
  -1  11  13      126.74      113.77     18.80 o 
   0  11  13        7.85       22.24      4.33 o 
   1  11  13        6.29       20.32      6.37 o 
  -8   0  14        0.19        6.57      4.38 o 
  -6   0  14      413.16      340.80     16.74 o 
  -4   0  14      226.15      233.70      9.68 o 
  -2   0  14       50.76       54.03      5.70 o 
   0   0  14      181.51      189.35      9.21 o 
   2   0  14      247.14      303.67     31.01 o 
   4   0  14      299.99      294.24     28.76 o 
   6   0  14        0.12        2.62     12.34 o 
  -8   1  14       60.79       54.63     10.16 o 
  -7   1  14        1.19       10.18      4.34 o 
  -6   1  14       16.84       19.38      4.01 o 
  -5   1  14      113.30      121.28      7.60 o 
  -4   1  14      164.38      150.27      6.05 o 
  -3   1  14      290.18      272.19     10.66 o 
  -2   1  14       65.45       64.83      4.43 o 
  -1   1  14       56.37       55.35      4.60 o 
   0   1  14       51.59       50.19      3.69 o 
   1   1  14       35.17       33.31      2.64 o 
   2   1  14        0.84        4.20      3.14 o 
   3   1  14       16.67       23.43      6.11 o 
   4   1  14      607.73      637.92     25.48 o 
   5   1  14       33.84       24.05     10.42 o 
   6   1  14       82.99      125.91     21.16 o 
  -8   2  14        1.88        5.88      4.76 o 
  -7   2  14       88.13       73.43      7.82 o 
  -6   2  14       34.39       18.32      3.55 o 
  -5   2  14       62.59       48.49      4.68 o 
  -4   2  14      987.17      962.07     13.81 o 
  -3   2  14       75.61       74.33      7.55 o 
  -2   2  14       18.38       11.80      2.50 o 
  -1   2  14      261.15      269.03      4.98 o 
   0   2  14       38.17       35.66      3.35 o 
   1   2  14        0.93        2.04      2.60 o 
   2   2  14      255.59      279.89     11.47 o 
   3   2  14      176.01      167.36      7.77 o 
   4   2  14      287.13      269.62     10.35 o 
   5   2  14      156.48      141.70     16.71 o 
   6   2  14       79.38       53.05     12.05 o 
  -8   3  14       16.17       13.70      6.63 o 
  -7   3  14        0.53       10.85      3.89 o 
  -6   3  14      470.63      483.42     12.45 o 
  -5   3  14      634.23      635.32     11.79 o 
  -4   3  14     1211.16     1164.92     22.16 o 
  -3   3  14       39.00       33.50      4.38 o 
  -2   3  14       71.38       90.58      6.32 o 
  -1   3  14     1061.03     1056.65     18.13 o 
   0   3  14      158.48      162.08      5.19 o 
   1   3  14       88.96       82.23      7.59 o 
   2   3  14        0.01        6.37      4.15 o 
   3   3  14      302.87      354.43     10.80 o 
   4   3  14      451.39      459.26     13.91 o 
   5   3  14      164.55      174.81     19.59 o 
   6   3  14       51.96       88.93     20.39 o 
  -8   4  14       21.58       12.58      6.06 o 
  -7   4  14        0.00        5.74      4.32 o 
  -6   4  14       91.79       73.73      7.94 o 
  -5   4  14        0.68       10.08      6.92 o 
  -4   4  14      147.90      125.44     14.56 o 
  -3   4  14      867.37      868.20     18.75 o 
  -2   4  14       19.62       17.32      3.76 o 
  -1   4  14       78.02       82.34      6.52 o 
   0   4  14       37.11       33.06      3.39 o 
   1   4  14      243.90      250.93      8.66 o 
   2   4  14       23.41       25.93      4.28 o 
   3   4  14     1116.40     1206.58     28.67 o 
   4   4  14       11.88       11.81      3.18 o 
   5   4  14        0.10        6.92      9.97 o 
   6   4  14        0.51        4.81     19.04 o 
  -8   5  14       26.89       19.24     11.52 o 
  -7   5  14        0.67        2.42      5.56 o 
  -6   5  14      234.76      248.74     11.61 o 
  -5   5  14      109.50       99.59     13.72 o 
  -4   5  14        4.91        5.92      5.77 o 
  -3   5  14       33.69       51.94      7.39 o 
  -2   5  14      163.98      154.34      9.41 o 
  -1   5  14      273.89      237.13     11.11 o 
   0   5  14        0.19        4.72      1.39 o 
   1   5  14      604.61      644.44     12.89 o 
   2   5  14      151.82      150.88      9.50 o 
   3   5  14      139.84      146.75     10.09 o 
   4   5  14      188.92      187.68     18.64 o 
   5   5  14        1.75        0.59      4.52 o 
   6   5  14        0.06       -4.51      8.80 o 
  -7   6  14        0.21       13.82      6.27 o 
  -6   6  14       89.64       65.30     12.67 o 
  -5   6  14      375.91      412.46     19.90 o 
  -4   6  14        0.30       -4.98     14.97 o 
  -3   6  14      288.54      304.89     16.06 o 
  -2   6  14      119.09      117.19     10.37 o 
  -1   6  14        0.00        5.29      5.55 o 
   0   6  14        1.71        1.81      3.73 o 
   1   6  14       13.25       13.71      2.82 o 
   2   6  14       12.82       10.48      1.95 o 
   3   6  14        3.62       14.95      3.64 o 
   4   6  14      345.05      378.09     19.40 o 
   5   6  14       18.74       17.40      7.53 o 
  -7   7  14      173.62      200.52     18.79 o 
  -6   7  14       11.30        5.12      8.76 o 
  -5   7  14       42.17       19.69      7.46 o 
  -4   7  14       85.02       70.54     13.12 o 
  -3   7  14       15.31        1.10      6.79 o 
  -2   7  14       85.12       74.86     11.29 o 
  -1   7  14      154.10      150.72     18.16 o 
   0   7  14      123.33      116.52      7.57 o 
   1   7  14      475.30      493.39     11.32 o 
   2   7  14        0.95        7.35      1.95 o 
   3   7  14       26.57       24.69      7.99 o 
   4   7  14        0.16       18.27      5.32 o 
   5   7  14       24.38       31.50     10.22 o 
  -6   8  14        2.60       10.60      5.87 o 
  -5   8  14        0.09       -6.21      7.57 o 
  -4   8  14       70.22       71.01     12.22 o 
  -3   8  14      355.31      327.32     20.17 o 
  -2   8  14        6.10        9.97      4.44 o 
  -1   8  14      302.69      314.47     13.73 o 
   0   8  14      148.26      142.16      7.41 o 
   1   8  14       80.79       82.03      9.82 o 
   2   8  14        4.69       10.01      3.57 o 
   3   8  14      245.47      218.56     14.18 o 
   4   8  14        1.82        9.87      5.64 o 
  -5   9  14        0.21       12.07      8.26 o 
  -4   9  14        0.10       17.19     10.77 o 
  -3   9  14      299.58      343.88     23.87 o 
  -2   9  14       32.71       14.80     11.30 o 
  -1   9  14      160.81      155.35     13.73 o 
   0   9  14        7.04       14.81      3.93 o 
   1   9  14      129.80      129.58     11.80 o 
   2   9  14      330.75      333.19     13.31 o 
   3   9  14       47.22       33.39      8.47 o 
  -4  10  14      121.02      138.65     15.17 o 
  -3  10  14      269.03      312.67     27.77 o 
  -2  10  14      337.28      321.48     20.86 o 
  -1  10  14       83.91       87.75     17.25 o 
   0  10  14      129.86      135.47     19.35 o 
   1  10  14      132.66      134.10     14.36 o 
   2  10  14       16.92       21.57     12.37 o 
  -2  11  14        4.28       18.90     11.12 o 
  -1  11  14        9.58       15.20      6.69 o 
   0  11  14      112.39      156.28     30.09 o 
  -7   0  15        3.25       14.51      5.20 o 
  -5   0  15       11.45       11.27      5.48 o 
  -3   0  15        0.50        3.54      1.95 o 
  -1   0  15     2786.43     2902.54     60.31 o 
   1   0  15      128.56      131.58     10.08 o 
   3   0  15      467.84      452.47     22.44 o 
   5   0  15        8.31       23.12     14.18 o 
  -8   1  15       45.31       52.91     11.36 o 
  -7   1  15       14.61       15.42      3.67 o 
  -6   1  15      346.61      335.54     10.67 o 
  -5   1  15      105.90      110.42      6.81 o 
  -4   1  15     1438.59     1440.89     19.74 o 
  -3   1  15     4253.49     4330.94     63.44 o 
  -2   1  15      649.64      648.12     10.60 o 
  -1   1  15      375.15      379.28      7.82 o 
   0   1  15        0.93        4.90      2.81 o 
   1   1  15       42.34       51.92      4.47 o 
   2   1  15      146.11      138.46      8.51 o 
   3   1  15      287.91      272.56     13.41 o 
   4   1  15       31.74       20.54      7.68 o 
   5   1  15        9.49       24.07      6.93 o 
   6   1  15        0.66       -0.99     17.17 o 
  -8   2  15       11.05       14.38      8.50 o 
  -7   2  15        8.80       10.14      5.30 o 
  -6   2  15      100.18      117.47     11.32 o 
  -5   2  15       67.44       88.20      6.64 o 
  -4   2  15     1455.33     1517.45     26.05 o 
  -3   2  15      919.90      918.66     17.98 o 
  -2   2  15        0.15        4.90      4.39 o 
  -1   2  15        1.82        5.54      2.21 o 
   0   2  15      171.92      179.46      5.66 o 
   1   2  15       14.27       14.31      1.95 o 
   2   2  15      171.70      160.03      8.04 o 
   3   2  15       32.48       24.47      3.62 o 
   4   2  15      109.63       91.94      8.77 o 
   5   2  15      177.15      204.36     31.30 o 
   6   2  15        0.04       -5.68      8.97 o 
  -8   3  15        3.52       -5.94      8.51 o 
  -7   3  15        7.34       11.36      5.07 o 
  -6   3  15       29.38       39.88      8.02 o 
  -5   3  15        2.04       13.04      5.73 o 
  -4   3  15       87.55       92.56     10.64 o 
  -3   3  15       88.16       96.01      7.57 o 
  -2   3  15       28.30       26.70      4.37 o 
  -1   3  15     1320.41     1351.23     21.90 o 
   0   3  15        8.29       10.12      2.80 o 
   1   3  15      493.69      477.27     11.18 o 
   2   3  15       13.91        9.57      2.86 o 
   3   3  15       25.26       18.32      5.74 o 
   4   3  15      255.88      252.66     10.90 o 
   5   3  15       74.84       78.69     13.69 o 
   6   3  15        5.39       19.69      7.78 o 
  -8   4  15        2.32       19.36      6.59 o 
  -7   4  15       23.75       27.17      7.23 o 
  -6   4  15      193.62      201.15     16.58 o 
  -5   4  15        7.32        8.60      6.15 o 
  -4   4  15      343.14      331.32     13.12 o 
  -3   4  15        1.12       10.79      3.89 o 
  -2   4  15       87.25       89.61      6.97 o 
  -1   4  15      104.19       97.97      6.90 o 
   0   4  15      508.92      485.71      8.80 o 
   1   4  15        8.48        8.56      1.48 o 
   2   4  15      396.08      406.70     13.26 o 
   3   4  15      118.55       92.87      8.31 o 
   4   4  15      191.91      158.46     10.85 o 
   5   4  15       71.47       62.22     30.47 o 
  -7   5  15       25.54       16.76     12.92 o 
  -6   5  15      103.78      110.30     15.32 o 
  -5   5  15       30.98       35.99     11.39 o 
  -4   5  15      128.57      156.98     11.52 o 
  -3   5  15       17.90        7.64      4.05 o 
  -2   5  15       84.10       78.73      6.24 o 
  -1   5  15      150.14      159.01      8.54 o 
   0   5  15        3.21        2.77      2.26 o 
   1   5  15       68.32       70.70      5.30 o 
   2   5  15      177.90      188.92     11.28 o 
   3   5  15        0.20        5.90      3.37 o 
   4   5  15      112.04      108.10     19.52 o 
   5   5  15       16.59       23.43     10.77 o 
  -7   6  15        9.45       20.79     16.35 o 
  -6   6  15        8.65       12.14      7.02 o 
  -5   6  15       93.26       92.53     13.47 o 
  -4   6  15       51.33       40.14      8.76 o 
  -3   6  15      127.44      130.29     12.09 o 
  -2   6  15      801.67      759.03     24.79 o 
  -1   6  15      418.23      383.34     14.15 o 
   0   6  15        2.97        5.26      2.80 o 
   1   6  15      198.98      190.46      7.81 o 
   2   6  15       13.02       12.28      5.26 o 
   3   6  15        5.42        8.90      2.87 o 
   4   6  15       77.96       58.32     12.53 o 
   5   6  15       28.68       26.48      5.89 o 
  -6   7  15      176.34      172.69     18.16 o 
  -5   7  15      213.70      231.12     17.34 o 
  -4   7  15      131.64      112.70     16.46 o 
  -3   7  15        1.57       -2.72      7.60 o 
  -2   7  15      670.12      693.95     19.19 o 
  -1   7  15      323.52      368.51     15.50 o 
   0   7  15      179.52      154.27      9.34 o 
   1   7  15        2.90        4.99      2.49 o 
   2   7  15       50.89       49.05      8.56 o 
   3   7  15       12.01       12.79      5.87 o 
   4   7  15       89.59       88.53     16.96 o 
  -6   8  15        0.80       -9.09      9.09 o 
  -5   8  15       11.74        8.50     13.89 o 
  -4   8  15       97.52      114.96     15.15 o 
  -3   8  15       59.37       46.26     10.13 o 
  -2   8  15       19.84       16.85      8.97 o 
  -1   8  15        7.63       12.40      4.61 o 
   0   8  15       18.80       23.14      4.63 o 
   1   8  15       64.09       55.55      7.37 o 
   2   8  15        0.35        4.06      4.29 o 
   3   8  15       20.86       12.89      5.47 o 
  -5   9  15      150.89      180.59     17.32 o 
  -4   9  15      199.51      208.82     19.48 o 
  -3   9  15        4.53       -3.18     13.91 o 
  -2   9  15       69.98       66.07     14.68 o 
  -1   9  15       35.26       28.94      6.81 o 
   0   9  15      125.55       99.37     12.20 o 
   1   9  15        0.87       12.84      5.84 o 
   2   9  15       31.27       28.66     15.06 o 
  -3  10  15       78.25       72.29     13.07 o 
  -2  10  15       81.58       87.63     13.39 o 
  -1  10  15      263.22      269.53     18.61 o 
   0  10  15        8.34        6.53      4.65 o 
   1  10  15      129.98      127.08     45.03 o 
  -8   0  16        1.26       13.30      8.63 o 
  -6   0  16      176.84      184.15     15.93 o 
  -4   0  16        6.65        7.56      3.41 o 
  -2   0  16     1124.61     1166.21     22.10 o 
   0   0  16      249.27      238.02     11.67 o 
   2   0  16       24.64       36.81      6.84 o 
   4   0  16      544.89      565.82     39.52 o 
   6   0  16      515.99      529.70     41.62 o 
  -8   1  16       47.67       50.10     10.76 o 
  -7   1  16      120.84      131.07     13.71 o 
  -6   1  16       50.57       47.02      7.20 o 
  -5   1  16       61.72       65.59      6.42 o 
  -4   1  16      503.43      491.96      9.10 o 
  -3   1  16      347.62      344.61      7.45 o 
  -2   1  16     1580.35     1669.64     19.96 o 
  -1   1  16       19.46       24.58      3.84 o 
   0   1  16      372.45      411.69      8.13 o 
   1   1  16       94.84       88.71      4.11 o 
   2   1  16      538.37      502.03      9.67 o 
   3   1  16       17.94       24.07      5.37 o 
   4   1  16      112.36      154.66     18.75 o 
   5   1  16       53.70       35.71     11.23 o 
   6   1  16      214.62      205.51     21.33 o 
  -8   2  16        5.20       14.32      5.49 o 
  -7   2  16       53.33       34.06      5.99 o 
  -6   2  16      231.82      227.67      8.79 o 
  -5   2  16      273.43      271.89      6.98 o 
  -4   2  16      139.50      131.11      9.11 o 
  -3   2  16     1122.68     1195.27     21.71 o 
  -2   2  16        2.98       11.34      3.24 o 
  -1   2  16      199.24      184.93      7.62 o 
   0   2  16        2.40        5.20      2.66 o 
   1   2  16      132.28      114.44      6.41 o 
   2   2  16        6.66        8.63      2.20 o 
   3   2  16        9.07        2.87      2.27 o 
   4   2  16      113.96      145.07     20.82 o 
   5   2  16       81.06       79.25     17.70 o 
  -7   3  16       82.91       62.44     13.22 o 
  -6   3  16      141.03      160.19     11.21 o 
  -5   3  16        7.31       15.32      4.81 o 
  -4   3  16       66.52       52.58      6.42 o 
  -3   3  16       27.21       30.22      6.08 o 
  -2   3  16      129.33      144.26      8.25 o 
  -1   3  16       18.08       20.36      4.27 o 
   0   3  16     2031.89     2073.92     24.55 o 
   1   3  16       45.59       37.31      4.04 o 
   2   3  16       29.90       24.06      3.71 o 
   3   3  16      712.56      719.41     13.71 o 
   4   3  16       23.62       16.98      6.95 o 
   5   3  16      344.45      350.45     24.07 o 
  -7   4  16        3.02       12.58      7.28 o 
  -6   4  16       32.59       36.18      8.15 o 
  -5   4  16        7.76        2.32      4.91 o 
  -4   4  16       15.47       16.48      9.35 o 
  -3   4  16        6.84        4.69      7.85 o 
  -2   4  16      185.77      172.10      9.57 o 
  -1   4  16       35.85       20.23      4.29 o 
   0   4  16      109.61       96.21      5.22 o 
   1   4  16      858.86      863.42     17.41 o 
   2   4  16       46.43       38.64      7.80 o 
   3   4  16       16.69       12.83      4.42 o 
   4   4  16      115.21      120.68     14.35 o 
   5   4  16      150.57      185.62     18.83 o 
  -7   5  16      218.07      247.19     20.57 o 
  -6   5  16       16.18       33.90      7.90 o 
  -5   5  16       11.38       19.77      8.18 o 
  -4   5  16      265.49      258.09     30.56 o 
  -3   5  16      119.17       99.96      9.97 o 
  -2   5  16        2.76       11.06      3.51 o 
  -1   5  16      134.50      102.08      7.90 o 
   0   5  16      202.29      194.99      9.40 o 
   1   5  16        0.43        3.78      1.97 o 
   2   5  16        0.76        7.16      2.18 o 
   3   5  16      175.47      193.84     18.01 o 
   4   5  16      190.60      182.23     12.86 o 
   5   5  16        0.62        4.76     11.23 o 
  -6   6  16       59.25       58.07     13.10 o 
  -5   6  16        1.19        8.28      6.03 o 
  -4   6  16       34.09       43.02     10.76 o 
  -3   6  16        0.32       14.61      4.61 o 
  -2   6  16       44.72       34.17      5.22 o 
  -1   6  16      603.40      627.35     18.18 o 
   0   6  16       14.64        9.41      4.81 o 
   1   6  16       12.03        9.08      3.06 o 
   2   6  16        0.10       10.62      3.80 o 
   3   6  16        0.13       15.59      7.16 o 
   4   6  16        7.62       -0.54      4.15 o 
  -6   7  16       34.60       32.45     14.81 o 
  -5   7  16        3.44        1.09      9.53 o 
  -4   7  16       26.50       30.88      9.25 o 
  -3   7  16        1.00       13.82     10.49 o 
  -2   7  16      175.01      194.77     12.17 o 
  -1   7  16       90.79       92.99     10.95 o 
   0   7  16      157.54      166.57     11.18 o 
   1   7  16        0.05        7.64      3.70 o 
   2   7  16      149.34      176.67     17.63 o 
   3   7  16       17.61       18.04      6.31 o 
   4   7  16       18.10       17.38      5.33 o 
  -5   8  16       13.13       30.28      7.85 o 
  -4   8  16        7.15        9.88      7.28 o 
  -3   8  16      221.25      198.83     15.61 o 
  -2   8  16       59.45       42.21      9.49 o 
  -1   8  16       97.85       97.46     11.36 o 
   0   8  16       52.26       46.50      8.90 o 
   1   8  16       11.92        8.49      7.16 o 
   2   8  16        1.91        8.02      8.82 o 
   3   8  16       24.42       12.90      7.72 o 
  -4   9  16        0.13       -8.68      8.68 o 
  -3   9  16       13.87        8.90     13.03 o 
  -2   9  16        0.04       17.66      8.29 o 
  -1   9  16       45.56       48.13     10.30 o 
   0   9  16        0.21       10.03      5.62 o 
   1   9  16        0.00        9.28      7.36 o 
   2   9  16       10.12        7.93     23.48 o 
  -2  10  16       57.17       16.24      9.25 o 
  -1  10  16        0.31        2.01     10.83 o 
  -7   0  17       31.92       55.32     17.20 o 
  -5   0  17      636.52      710.98     16.95 o 
  -3   0  17     3378.18     3456.78     66.48 o 
  -1   0  17      111.05      103.10      7.89 o 
   1   0  17      667.46      688.77     18.21 o 
   3   0  17      907.21      889.57     29.01 o 
   5   0  17      339.72      384.78     36.68 o 
  -7   1  17        3.00       11.72      7.94 o 
  -6   1  17       62.47       51.12      7.45 o 
  -5   1  17      188.40      201.43      6.73 o 
  -4   1  17        4.81        5.18      1.72 o 
  -3   1  17      540.81      549.22     10.86 o 
  -2   1  17      827.19      813.25     11.52 o 
  -1   1  17      303.51      310.56      6.89 o 
   0   1  17      217.78      200.38      7.84 o 
   1   1  17        6.71        4.93      2.17 o 
   2   1  17        0.41        6.17      2.84 o 
   3   1  17      270.68      256.39     14.33 o 
   4   1  17        6.56       19.83      8.87 o 
   5   1  17      209.01      204.88     20.76 o 
  -7   2  17       15.32       18.34      6.09 o 
  -6   2  17      132.40      138.00     11.30 o 
  -5   2  17      193.61      186.79     12.02 o 
  -4   2  17       22.24       17.29      5.17 o 
  -3   2  17      660.56      645.80     17.31 o 
  -2   2  17      379.32      376.19     13.20 o 
  -1   2  17       55.32       50.01      4.78 o 
   0   2  17      852.85      857.76     12.03 o 
   1   2  17      754.69      767.29     17.68 o 
   2   2  17       56.22       42.98      5.03 o 
   3   2  17       24.64       18.06      5.92 o 
   4   2  17       37.47       43.65     11.65 o 
   5   2  17        9.12       19.53      7.35 o 
  -7   3  17      135.20      119.25     15.58 o 
  -6   3  17        6.37        8.22      5.47 o 
  -5   3  17       18.18       18.27      4.83 o 
  -4   3  17        0.24        5.50      3.13 o 
  -3   3  17      546.39      540.20     17.33 o 
  -2   3  17        0.69        6.09      2.76 o 
  -1   3  17       12.54       10.71      3.26 o 
   0   3  17      415.15      399.93     10.76 o 
   1   3  17      150.70      123.53      9.89 o 
   2   3  17       92.76      106.13      8.55 o 
   3   3  17       84.87       69.14      8.78 o 
   4   3  17        2.97       -2.95      8.78 o 
   5   3  17      115.90      132.27     17.38 o 
  -7   4  17      118.86      148.85     14.33 o 
  -6   4  17        2.52       -2.40      7.88 o 
  -5   4  17        5.88       12.78      4.75 o 
  -4   4  17       68.25       36.27      8.13 o 
  -3   4  17       78.25       94.83      9.85 o 
  -2   4  17      555.42      535.40     15.79 o 
  -1   4  17      340.32      357.38     11.78 o 
   0   4  17      104.62      129.65      8.10 o 
   1   4  17      113.67       87.89      7.49 o 
   2   4  17      156.64      141.86     11.73 o 
   3   4  17       11.68       15.02      4.59 o 
   4   4  17      116.02      114.35     21.60 o 
  -6   5  17       60.43       93.90     16.58 o 
  -5   5  17        2.03       19.76      5.73 o 
  -4   5  17       60.93       83.66     18.80 o 
  -3   5  17       48.97       38.03      5.96 o 
  -2   5  17       26.42       16.65      5.62 o 
  -1   5  17      967.87      958.15     20.00 o 
   0   5  17      879.65      925.56     15.03 o 
   1   5  17       28.47       18.94      3.78 o 
   2   5  17      129.22      115.49     15.53 o 
   3   5  17        2.99       14.98      6.48 o 
   4   5  17        2.83       10.96      5.94 o 
  -6   6  17       39.27       53.39     11.95 o 
  -5   6  17        0.00       15.90      6.58 o 
  -4   6  17       15.14        4.65     16.63 o 
  -3   6  17        2.55       -3.73      6.80 o 
  -2   6  17      640.41      632.30     21.27 o 
  -1   6  17      113.32       92.39     11.51 o 
   0   6  17      284.74      288.62     18.15 o 
   1   6  17      103.86       97.70      8.97 o 
   2   6  17        3.23       16.59      6.01 o 
   3   6  17        0.76       12.66      5.02 o 
  -5   7  17        0.91       11.28      6.68 o 
  -4   7  17      216.12      235.61     16.82 o 
  -3   7  17       94.44      104.99     14.26 o 
  -2   7  17      179.86      157.91     13.39 o 
  -1   7  17       56.40       64.54      9.00 o 
   0   7  17        7.97       10.67      4.47 o 
   1   7  17       34.69       52.59     11.95 o 
   2   7  17       13.09        8.71     10.83 o 
   3   7  17        2.16       12.14      7.66 o 
  -4   8  17      130.28      138.24     19.82 o 
  -3   8  17        6.24       10.58      5.95 o 
  -2   8  17        9.75       20.56      6.86 o 
  -1   8  17      307.76      336.58     17.28 o 
   0   8  17        8.46        6.95     10.46 o 
   1   8  17      209.99      214.61     21.34 o 
   2   8  17        0.28       -0.75      8.47 o 
  -3   9  17       94.03      122.48     11.95 o 
  -2   9  17       23.38       16.26      5.59 o 
  -1   9  17       11.51       18.01      5.07 o 
   0   9  17       30.57       44.94     12.24 o 
  -6   0  18       11.19       20.72     12.46 o 
  -4   0  18       47.22       47.57      6.82 o 
  -2   0  18      175.57      190.36     11.57 o 
   0   0  18       11.79        9.53      4.22 o 
   2   0  18       57.18       36.53     11.29 o 
   4   0  18       15.74       25.25     14.60 o 
  -7   1  18       15.54       17.91      8.43 o 
  -6   1  18      170.12      171.88     13.84 o 
  -5   1  18       90.04       82.33      8.84 o 
  -4   1  18      691.79      759.58     41.83 o 
  -3   1  18       20.40       21.60      4.23 o 
  -2   1  18      186.29      186.05      7.26 o 
  -1   1  18      480.70      496.44     10.77 o 
   0   1  18        0.20        6.72      1.78 o 
   1   1  18      206.57      188.04      7.03 o 
   2   1  18        3.38        8.76      2.59 o 
   3   1  18       46.94       39.26      9.98 o 
   4   1  18        5.51       12.90      7.20 o 
  -7   2  18      128.21      125.49     14.14 o 
  -6   2  18       52.09       57.88      9.24 o 
  -5   2  18      146.36      159.40     14.08 o 
  -4   2  18        1.91        8.39      4.21 o 
  -3   2  18       16.30       12.75      3.51 o 
  -2   2  18       45.08       42.82      5.67 o 
  -1   2  18      335.17      331.99     10.57 o 
   0   2  18      133.83      110.35      6.93 o 
   1   2  18       95.48       79.46      6.72 o 
   2   2  18      114.41      106.76     11.00 o 
   3   2  18      135.27      150.27     15.23 o 
   4   2  18       28.63       33.93      9.64 o 
  -7   3  18        0.49       14.62     11.45 o 
  -6   3  18      219.05      238.21     18.46 o 
  -5   3  18        0.02        9.78      4.58 o 
  -4   3  18      370.73      431.10     20.36 o 
  -3   3  18       55.43       55.36      7.11 o 
  -2   3  18       29.39       15.67      3.71 o 
  -1   3  18      476.85      482.02     12.09 o 
   0   3  18       67.66       58.69      4.11 o 
   1   3  18       33.70       32.26      4.29 o 
   2   3  18        0.10        2.76      5.28 o 
   3   3  18       11.68       19.43      8.40 o 
   4   3  18       15.83       13.01      6.74 o 
  -6   4  18       12.30        6.09      9.20 o 
  -5   4  18        0.58        3.94      6.81 o 
  -4   4  18      374.22      391.57     17.45 o 
  -3   4  18       16.90        8.74      5.05 o 
  -2   4  18      183.79      178.90     10.29 o 
  -1   4  18        0.00        2.09      4.99 o 
   0   4  18      148.93      135.25      8.61 o 
   1   4  18      124.97      140.11     12.04 o 
   2   4  18        0.67        8.84      4.56 o 
   3   4  18       16.59       10.41     16.50 o 
   4   4  18        0.91        2.19      5.87 o 
  -6   5  18      263.40      245.74     19.89 o 
  -5   5  18       50.94       52.12     12.98 o 
  -4   5  18      166.79      150.90     17.15 o 
  -3   5  18      219.48      244.48     15.66 o 
  -2   5  18       96.80       86.09     10.77 o 
  -1   5  18      113.82       97.26     13.27 o 
   0   5  18      251.93      260.05     11.55 o 
   1   5  18      234.40      191.80     24.99 o 
   2   5  18       16.88       15.67      5.46 o 
   3   5  18       24.37       13.30      8.34 o 
  -5   6  18        6.06        8.93     11.38 o 
  -4   6  18       26.86       36.05      8.16 o 
  -3   6  18        1.53       15.57      7.24 o 
  -2   6  18      107.06       92.69     10.93 o 
  -1   6  18        5.40        8.40      5.53 o 
   0   6  18        3.49        6.62      4.85 o 
   1   6  18       54.07       56.63     11.80 o 
   2   6  18       17.26       19.99      7.36 o 
   3   6  18      167.36      191.19     27.27 o 
  -4   7  18        5.04       -7.61      7.61 o 
  -3   7  18        5.89       19.16      6.14 o 
  -2   7  18       63.98       95.12     13.91 o 
  -1   7  18       53.76       76.03     10.45 o 
   0   7  18       23.08       23.40      7.58 o 
   1   7  18       25.66       41.89     14.45 o 
   2   7  18       42.61       30.65     17.24 o 
  -3   8  18       79.92       77.73     31.10 o 
  -2   8  18        3.13       13.30      9.01 o 
  -1   8  18       57.35       37.47      8.67 o 
   0   8  18       27.24       28.16      9.17 o 
   1   8  18       23.41       38.22     13.87 o 
  -5   0  19      139.35      108.69     16.99 o 
  -3   0  19       33.75       24.25      5.31 o 
  -1   0  19       31.43       18.43      4.89 o 
   1   0  19      210.61      213.68     14.85 o 
   3   0  19      135.50      174.36     20.49 o 
  -6   1  19      114.86      135.07     11.76 o 
  -5   1  19        1.82        2.98      4.83 o 
  -4   1  19        0.22        0.44      4.52 o 
  -3   1  19       57.90       43.65      5.49 o 
  -2   1  19      307.04      325.53      6.34 o 
  -1   1  19      172.97      173.64      6.60 o 
   0   1  19        3.38        3.28      1.91 o 
   1   1  19        0.44        5.26      2.61 o 
   2   1  19       97.44       99.68     15.32 o 
   3   1  19      216.79      251.08     53.29 o 
   4   1  19       12.47       20.38     10.35 o 
  -6   2  19      392.12      384.93     20.41 o 
  -5   2  19        0.02       11.96      4.87 o 
  -4   2  19       24.97       21.12      5.30 o 
  -3   2  19       62.57       53.72      6.86 o 
  -2   2  19       81.00       73.95      9.54 o 
  -1   2  19      139.18      147.02      9.82 o 
   0   2  19        0.18        2.87      1.81 o 
   1   2  19       10.46       11.81      5.48 o 
   2   2  19       90.66       91.04     15.04 o 
   3   2  19       83.12       80.30     18.57 o 
   4   2  19       32.66       16.86      6.18 o 
  -6   3  19      131.34      123.40     16.67 o 
  -5   3  19       22.55       32.36      7.27 o 
  -4   3  19       76.12       57.78     15.38 o 
  -3   3  19      224.18      232.62     10.76 o 
  -2   3  19      263.71      266.23     10.44 o 
  -1   3  19      448.19      445.20     12.40 o 
   0   3  19      317.69      281.02      8.14 o 
   1   3  19      577.68      595.51     28.28 o 
   2   3  19       62.28       56.71     17.98 o 
   3   3  19        1.49        4.30      6.37 o 
  -6   4  19       74.06       47.79      9.46 o 
  -5   4  19        5.91        3.78      6.41 o 
  -4   4  19       35.69       24.90      5.23 o 
  -3   4  19        0.35        7.44      5.93 o 
  -2   4  19      285.99      293.58     14.96 o 
  -1   4  19       56.10       25.67      6.37 o 
   0   4  19       12.33       11.70      8.06 o 
   1   4  19       65.26       55.91     11.50 o 
   2   4  19      374.06      405.12     19.54 o 
   3   4  19        2.50       11.21      7.54 o 
  -5   5  19        8.01       18.17      5.62 o 
  -4   5  19       22.80       18.21      6.75 o 
  -3   5  19       29.14       18.12      7.46 o 
  -2   5  19        6.70       10.75      4.51 o 
  -1   5  19      225.02      227.88     20.35 o 
   0   5  19      176.44      190.35     18.85 o 
   1   5  19      193.75      200.61     16.88 o 
   2   5  19      107.81      112.73     17.31 o 
  -4   6  19       23.98       21.03      6.68 o 
  -3   6  19       57.14       49.44     14.86 o 
  -2   6  19      186.26      216.29     18.50 o 
  -1   6  19       26.93       23.55      6.71 o 
   0   6  19       36.91       40.64     12.48 o 
   1   6  19        0.76        9.90      9.41 o 
   2   6  19       11.83        9.83     10.48 o 
  -3   7  19       51.14       63.08     11.52 o 
  -2   7  19       82.82       51.58     35.55 o 
  -1   7  19        0.65       13.42      5.52 o 
   0   7  19       64.13       53.52     12.85 o 
   1   7  19       28.90       21.73      8.21 o 
  -6   0  20      157.34      101.73     24.70 o 
  -4   0  20       18.17       10.57     11.35 o 
  -2   0  20      250.64      243.88     11.70 o 
   0   0  20        0.11        8.20      3.80 o 
   2   0  20       48.13       43.13     15.19 o 
  -6   1  20      504.36      557.11     32.52 o 
  -5   1  20        1.45        6.29     12.97 o 
  -4   1  20      459.26      475.62     24.96 o 
  -3   1  20       10.55        8.71      4.67 o 
  -2   1  20       15.30        6.44      3.52 o 
  -1   1  20       71.69       63.76      6.39 o 
   0   1  20       21.08       12.96      3.37 o 
   1   1  20        3.81       18.01      7.11 o 
   2   1  20      141.33      158.83     14.87 o 
   3   1  20      125.33      130.07     16.83 o 
  -6   2  20       28.02       22.60     12.02 o 
  -5   2  20       72.16       70.24     13.74 o 
  -4   2  20        1.60        1.04      6.55 o 
  -3   2  20       53.64       46.51      7.09 o 
  -2   2  20      144.41      147.48     10.59 o 
  -1   2  20       74.67       66.04      7.28 o 
   0   2  20       35.15       29.79      4.86 o 
   1   2  20       23.98       11.99      4.98 o 
   2   2  20       45.02       30.76     10.05 o 
   3   2  20        1.32        6.98      5.80 o 
  -5   3  20       67.09       44.93      9.00 o 
  -4   3  20        4.77        4.18      6.11 o 
  -3   3  20        4.15        4.50      4.70 o 
  -2   3  20       20.12       16.07      3.67 o 
  -1   3  20      252.85      226.39     14.79 o 
   0   3  20        0.10        2.05      5.04 o 
   1   3  20        5.77       14.92      9.56 o 
   2   3  20       17.19       31.94     13.11 o 
   3   3  20        1.34        8.04     10.02 o 
  -5   4  20        9.85       14.42      7.35 o 
  -4   4  20       14.65       16.93      8.34 o 
  -3   4  20       13.49       21.92      7.18 o 
  -2   4  20        9.62       10.16      5.06 o 
  -1   4  20       16.02       20.41      4.46 o 
   0   4  20        2.05        3.99      4.24 o 
   1   4  20       31.34       21.60      6.09 o 
   2   4  20       14.97        9.80      9.45 o 
  -4   5  20       60.96       50.73      8.78 o 
  -3   5  20       25.64       18.06      7.00 o 
  -2   5  20      422.59      419.93     20.94 o 
  -1   5  20        0.12        1.75     13.48 o 
   0   5  20      240.01      227.47     25.96 o 
   1   5  20       94.10       84.92     12.82 o 
  -3   6  20      208.49      209.61     15.39 o 
  -2   6  20       12.73        6.49      3.87 o 
  -1   6  20      118.36       86.34     24.82 o 
   0   6  20       41.98       28.32      8.09 o 
  -5   0  21       44.58       48.18     16.01 o 
  -3   0  21       46.90       30.74     13.53 o 
  -1   0  21       77.20       73.92     11.12 o 
   1   0  21       10.74        8.98      7.91 o 
  -5   1  21      463.43      559.75     33.13 o 
  -4   1  21      218.70      290.57     22.22 o 
  -3   1  21       26.65       21.67      5.37 o 
  -2   1  21       29.79       26.14      7.78 o 
  -1   1  21       46.12       49.00      8.73 o 
   0   1  21        1.97        8.79      3.60 o 
   1   1  21        3.29        9.75      6.00 o 
   2   1  21       91.72      114.26     31.81 o 
  -5   2  21      208.56      265.10     29.96 o 
  -4   2  21        2.23        1.56      4.87 o 
  -3   2  21       35.97       29.05      6.76 o 
  -2   2  21       42.39       38.82      8.77 o 
  -1   2  21      282.86      283.16     32.44 o 
   0   2  21      213.83      182.43     14.57 o 
   1   2  21       67.08       60.30     19.32 o 
   2   2  21       70.84       87.13     20.55 o 
  -4   3  21       57.05       46.92      9.18 o 
  -3   3  21        0.01        9.94      5.41 o 
  -2   3  21       52.73       49.05     12.22 o 
  -1   3  21       81.46       67.14     15.87 o 
   0   3  21        5.47        6.25      5.01 o 
   1   3  21       74.83       84.89     18.38 o 
  -4   4  21       27.83       26.96      5.87 o 
  -3   4  21      125.34      169.34     16.17 o 
  -2   4  21      147.62      155.28     16.63 o 
  -1   4  21       12.05        7.54     19.99 o 
   0   4  21      190.10      186.93     35.25 o 
   1   4  21       74.37       69.35     23.75 o 
  -3   5  21       22.71       16.09      5.60 o 
  -2   5  21        9.82        9.53     13.49 o 
  -1   5  21        0.29        8.16     12.56 o 
   0   5  21       87.30       87.42     21.04 o 
  -4   0  22       79.26       82.56     23.74 o 
  -2   0  22      140.10       89.18     27.43 o 
  -4   1  22       40.33       24.71      7.10 o 
  -3   1  22       20.94       22.22      5.72 o 
  -2   1  22        3.56        6.34      4.74 o 
  -1   1  22       50.07       28.47     12.37 o 
   0   1  22        5.40        4.44      5.49 o 
   1   1  22       38.73       28.12     11.72 o 
  -3   2  22       20.88       13.76      8.06 o 
  -2   2  22       14.52       11.17      4.43 o 
  -1   2  22       31.52       18.88     12.80 o 
   0   2  22       11.65        7.95      7.69 o 
  -3   3  22        7.60       15.11      5.54 o 
  -2   3  22        0.69       10.07      8.64 o 
  -1   3  22       13.74       10.63      5.48 o 
   0   3  22       40.52       27.22     12.77 o 
                                                 
